# Supplementary material for: Bioinspired design of redox-active ligands for multielectron catalysis: effects of positioning pyrazine reservoirs on cobalt for electro- and photocatalytic generation of hydrogen from water
Source: Chem Sci. 2015 Jun 9;6(8):4954–72. doi: 10.1039/c5sc01414j (PMC5664355; doi:10.1039/c5sc01414j)
Supplement: Supplementary file 2 [file SC-006-C5SC01414J-s002.cif]

# Electronic Supplementary Material (ESI) for Chemical Science.
# This journal is © The Royal Society of Chemistry 2015

####################################################################### 
# 
# This file contains crystal structure data downloaded from the 
# Cambridge Structural Database (CSD) hosted by the Cambridge 
# Crystallographic Data Centre (CCDC).
# 
# Full information about CCDC data access policies and citation 
# guidelines are available at http://www.ccdc.cam.ac.uk/access/V1 
# 
# Audit and citation data items may have been added by the CCDC. 
# Please retain this information to preserve the provenance of 
# this file and to allow appropriate attribution of the data. 
# 
#######################################################################

data_shelxl
_database_code_depnum_ccdc_archive 'CCDC 1060291'
_audit_update_record             
;
2015-04-18 deposited with the CCDC.
2015-06-09 downloaded from the CCDC.
;

_audit_creation_method           SHELXL-97
_chemical_name_systematic        
;
 ?
;
_chemical_name_common            jwj274
_chemical_melting_point          ?
_chemical_formula_moiety         ?
_chemical_formula_sum            'C30 H26 Co F6 N6 O7 S2'
_chemical_formula_weight         819.62

loop_
_atom_type_symbol
_atom_type_description
_atom_type_scat_dispersion_real
_atom_type_scat_dispersion_imag
_atom_type_scat_source
C C 0.0033 0.0016 'International Tables Vol C Tables 4.2.6.8 and 6.1.1.4'
H H 0.0000 0.0000 'International Tables Vol C Tables 4.2.6.8 and 6.1.1.4'
N N 0.0061 0.0033 'International Tables Vol C Tables 4.2.6.8 and 6.1.1.4'
O O 0.0106 0.0060 'International Tables Vol C Tables 4.2.6.8 and 6.1.1.4'
F F 0.0171 0.0103 'International Tables Vol C Tables 4.2.6.8 and 6.1.1.4'
S S 0.1246 0.1234 'International Tables Vol C Tables 4.2.6.8 and 6.1.1.4'
Co Co 0.3494 0.9721 'International Tables Vol C Tables 4.2.6.8 and 6.1.1.4'

_symmetry_cell_setting           Triclinic
_symmetry_space_group_name_H-M   P-1

loop_
_symmetry_equiv_pos_as_xyz
'x, y, z'
'-x, -y, -z'

_cell_length_a                   11.0341(4)
_cell_length_b                   12.5779(4)
_cell_length_c                   13.0044(5)
_cell_angle_alpha                82.865(2)
_cell_angle_beta                 88.796(2)
_cell_angle_gamma                66.687(2)
_cell_volume                     1643.85(10)
_cell_formula_units_Z            2
_cell_measurement_temperature    100(2)
_cell_measurement_reflns_used    9633
_cell_measurement_theta_min      2.22
_cell_measurement_theta_max      25.38

_exptl_crystal_description       blocks
_exptl_crystal_colour            yellow
_exptl_crystal_size_max          0.17
_exptl_crystal_size_mid          0.16
_exptl_crystal_size_min          0.15
_exptl_crystal_density_meas      ?
_exptl_crystal_density_diffrn    1.656
_exptl_crystal_density_method    'not measured'
_exptl_crystal_F_000             834
_exptl_absorpt_coefficient_mu    0.741
_exptl_absorpt_correction_type   multi-scan
_exptl_absorpt_correction_T_min  0.8844
_exptl_absorpt_correction_T_max  0.8970
_exptl_absorpt_process_details   SADABS

_exptl_special_details           
;
 ?
;

_diffrn_ambient_temperature      100(2)
_diffrn_radiation_wavelength     0.71073
_diffrn_radiation_type           MoK\a
_diffrn_radiation_source         'microfocus sealed tube'
_diffrn_radiation_monochromator  'QUAZAR multilayer mirrors'
_diffrn_measurement_device_type  'Bruker APEX-II CCD'
_diffrn_measurement_method       'phi and omega scans'
_diffrn_detector_area_resol_mean 8.366
_diffrn_reflns_number            19229
_diffrn_reflns_av_R_equivalents  0.0403
_diffrn_reflns_av_sigmaI/netI    0.0483
_diffrn_reflns_limit_h_min       -13
_diffrn_reflns_limit_h_max       11
_diffrn_reflns_limit_k_min       -15
_diffrn_reflns_limit_k_max       15
_diffrn_reflns_limit_l_min       -14
_diffrn_reflns_limit_l_max       15
_diffrn_reflns_theta_min         1.58
_diffrn_reflns_theta_max         25.45
_reflns_number_total             6010
_reflns_number_gt                4794
_reflns_threshold_expression     >2sigma(I)

_computing_data_collection       'Bruker APEX2'
_computing_cell_refinement       'Bruker SAINT'
_computing_data_reduction        'Bruker SAINT'
_computing_structure_solution    SIR-97
_computing_structure_refinement  SHELXL-97
_computing_molecular_graphics    ORTEP-32
_computing_publication_material  WinGX

_refine_special_details          
;
 Refinement of F^2^ against ALL reflections.  The weighted R-factor wR and
 goodness of fit S are based on F^2^, conventional R-factors R are based
 on F, with F set to zero for negative F^2^. The threshold expression of
 F^2^ > 2sigma(F^2^) is used only for calculating R-factors(gt) etc. and is
 not relevant to the choice of reflections for refinement.  R-factors based
 on F^2^ are statistically about twice as large as those based on F, and R-
 factors based on ALL data will be even larger.
;

_refine_ls_structure_factor_coef Fsqd
_refine_ls_matrix_type           full
_refine_ls_weighting_scheme      calc
_refine_ls_weighting_details     
'calc w=1/[\s^2^(Fo^2^)+(0.0245P)^2^+1.6231P] where P=(Fo^2^+2Fc^2^)/3'
_atom_sites_solution_primary     direct
_atom_sites_solution_secondary   difmap
_atom_sites_solution_hydrogens   geom
_refine_ls_hydrogen_treatment    mixed
_refine_ls_extinction_method     none
_refine_ls_extinction_coef       ?
_refine_ls_number_reflns         6010
_refine_ls_number_parameters     480
_refine_ls_number_restraints     2
_refine_ls_R_factor_all          0.0523
_refine_ls_R_factor_gt           0.0373
_refine_ls_wR_factor_ref         0.0832
_refine_ls_wR_factor_gt          0.0761
_refine_ls_goodness_of_fit_ref   1.044
_refine_ls_restrained_S_all      1.043
_refine_ls_shift/su_max          0.001
_refine_ls_shift/su_mean         0.000

loop_
_atom_site_label
_atom_site_type_symbol
_atom_site_fract_x
_atom_site_fract_y
_atom_site_fract_z
_atom_site_U_iso_or_equiv
_atom_site_adp_type
_atom_site_occupancy
_atom_site_symmetry_multiplicity
_atom_site_calc_flag
_atom_site_refinement_flags
_atom_site_disorder_assembly
_atom_site_disorder_group
C1 C 0.7209(3) 0.1968(2) 0.5175(2) 0.0206(6) Uani 1 1 d . . .
H1 H 0.8079 0.1388 0.5294 0.025 Uiso 1 1 calc R . .
C2 C 0.6933(3) 0.2736(2) 0.4273(2) 0.0260(7) Uani 1 1 d . . .
H2 H 0.7597 0.2678 0.3781 0.031 Uiso 1 1 calc R . .
C3 C 0.5696(3) 0.3577(2) 0.4102(2) 0.0267(7) Uani 1 1 d . . .
H3 H 0.5478 0.4112 0.3484 0.032 Uiso 1 1 calc R . .
C4 C 0.4762(3) 0.3643(2) 0.4838(2) 0.0259(7) Uani 1 1 d . . .
H4 H 0.3894 0.4231 0.4731 0.031 Uiso 1 1 calc R . .
C5 C 0.5083(3) 0.2852(2) 0.5737(2) 0.0174(6) Uani 1 1 d . . .
C6 C 0.4087(3) 0.2915(2) 0.6599(2) 0.0183(6) Uani 1 1 d . . .
C7 C 0.2755(3) 0.3943(2) 0.6274(2) 0.0277(7) Uani 1 1 d . . .
H7A H 0.2116 0.3982 0.6818 0.042 Uiso 1 1 calc R . .
H7B H 0.2420 0.3824 0.5625 0.042 Uiso 1 1 calc R . .
H7C H 0.2886 0.4675 0.6173 0.042 Uiso 1 1 calc R . .
C8 C 0.4634(3) 0.3131(2) 0.7595(2) 0.0186(6) Uani 1 1 d . B .
C9 C 0.3947(3) 0.4094(3) 0.8100(2) 0.0340(8) Uani 1 1 d . . .
H9 H 0.3097 0.4627 0.7842 0.041 Uiso 1 1 calc R A 1
C10 C 0.4479(3) 0.4287(3) 0.8966(3) 0.0463(10) Uani 0.61(3) 1 d P B 1
H10 H 0.3996 0.4932 0.9326 0.056 Uiso 0.61(3) 1 calc PR B 1
C10A C 0.7088(3) -0.1639(3) 1.0585(2) 0.0347(9) Uani 0.39(3) 1 d P B 2
H10A H 0.7040 -0.2043 1.1242 0.042 Uiso 0.39(3) 1 calc PR B 2
C11 C 0.5717(3) 0.3528(3) 0.9295(2) 0.0339(8) Uani 1 1 d . . .
H11 H 0.6128 0.3652 0.9877 0.041 Uiso 1 1 calc R B 1
C12 C 0.6365(3) 0.2583(2) 0.8778(2) 0.0218(6) Uani 1 1 d . B .
H12 H 0.7229 0.2060 0.9015 0.026 Uiso 1 1 calc R . .
C13 C 0.3872(3) 0.1766(2) 0.6780(2) 0.0164(6) Uani 1 1 d . B .
C14 C 0.2652(3) 0.1734(2) 0.6593(2) 0.0190(6) Uani 1 1 d . . .
H14 H 0.1919 0.2430 0.6350 0.023 Uiso 1 1 calc R . .
C15 C 0.2515(3) 0.0690(2) 0.6763(2) 0.0200(6) Uani 1 1 d . . .
H15 H 0.1687 0.0661 0.6628 0.024 Uiso 1 1 calc R . .
C16 C 0.3576(3) -0.0317(2) 0.7127(2) 0.0182(6) Uani 1 1 d . . .
H16 H 0.3488 -0.1043 0.7247 0.022 Uiso 1 1 calc R . .
C17 C 0.4771(2) -0.0250(2) 0.73144(19) 0.0151(6) Uani 1 1 d . B .
C18 C 0.7721(3) -0.0290(2) 0.9530(2) 0.0186(6) Uani 1 1 d . B .
H18 H 0.8170 0.0221 0.9470 0.022 Uiso 1 1 calc R . .
C19 C 0.7747(3) -0.0927(3) 1.0475(2) 0.0259(7) Uani 1 1 d . . .
H19 H 0.8226 -0.0867 1.1048 0.031 Uiso 1 1 calc R B 1
C20 C 0.6495(3) -0.1758(3) 0.9722(2) 0.0266(7) Uani 1 1 d . . .
H20 H 0.6053 -0.2275 0.9775 0.032 Uiso 1 1 calc R B 1
C21 C 0.6524(2) -0.1137(2) 0.8764(2) 0.0157(6) Uani 1 1 d . B .
C22 C 0.5990(2) -0.1348(2) 0.7749(2) 0.0160(6) Uani 1 1 d . . .
C23 C 0.5594(3) -0.2394(2) 0.7985(2) 0.0232(7) Uani 1 1 d . B .
H23A H 0.5315 -0.2571 0.7340 0.035 Uiso 1 1 calc R . .
H23B H 0.4863 -0.2203 0.8466 0.035 Uiso 1 1 calc R . .
H23C H 0.6351 -0.3075 0.8301 0.035 Uiso 1 1 calc R . .
C24 C 0.7097(2) -0.1627(2) 0.6952(2) 0.0153(6) Uani 1 1 d . B .
C25 C 0.7644(3) -0.2701(2) 0.6575(2) 0.0202(6) Uani 1 1 d . . .
H25 H 0.7296 -0.3274 0.6773 0.024 Uiso 1 1 calc R B .
C26 C 0.8688(3) -0.2939(2) 0.5915(2) 0.0217(6) Uani 1 1 d . B .
H26 H 0.9062 -0.3672 0.5657 0.026 Uiso 1 1 calc R . .
C27 C 0.9175(3) -0.2104(2) 0.5639(2) 0.0201(6) Uani 1 1 d . . .
H27 H 0.9903 -0.2246 0.5196 0.024 Uiso 1 1 calc R B .
C28 C 0.8582(3) -0.1054(2) 0.6020(2) 0.0178(6) Uani 1 1 d . B .
H28 H 0.8915 -0.0471 0.5820 0.021 Uiso 1 1 calc R . .
C29 C 0.9227(3) 0.3082(2) 1.1465(2) 0.0193(6) Uani 1 1 d . . .
C30 C 0.9149(3) 0.3880(3) 0.7970(2) 0.0299(7) Uani 1 1 d . . .
N1 N 0.6310(2) 0.20006(18) 0.58904(16) 0.0169(5) Uani 1 1 d . . .
N2 N 0.5833(2) 0.23663(18) 0.79568(16) 0.0157(5) Uani 1 1 d . . .
N3 N 0.4913(2) 0.07742(18) 0.71325(16) 0.0144(5) Uani 1 1 d . . .
N4 N 0.7088(2) -0.03609(17) 0.86893(16) 0.0144(5) Uani 1 1 d . . .
N5 N 0.7088(3) -0.1639(3) 1.0585(2) 0.0347(9) Uani 0.61(3) 1 d P B 1
N5A N 0.4479(3) 0.4287(3) 0.8966(3) 0.0463(10) Uani 0.39(3) 1 d P B 2
N6 N 0.7564(2) -0.08001(17) 0.66560(16) 0.0143(5) Uani 1 1 d . . .
O1 O 0.86068(18) 0.08122(16) 0.74804(15) 0.0197(4) Uani 1 1 d D . .
O2 O 0.8865(2) 0.14976(17) 1.05735(15) 0.0287(5) Uani 1 1 d . . .
O3 O 0.71526(18) 0.26557(17) 1.16753(15) 0.0279(5) Uani 1 1 d . . .
O4 O 0.92015(17) 0.11806(15) 1.24445(14) 0.0220(4) Uani 1 1 d . . .
O5 O 0.93273(18) 0.24936(15) 0.66367(14) 0.0214(4) Uani 1 1 d . . .
O6 O 0.9119(3) 0.4427(2) 0.59844(17) 0.0657(9) Uani 1 1 d . . .
O7 O 0.7233(2) 0.4114(2) 0.67421(19) 0.0576(8) Uani 1 1 d . . .
F1 F 0.86625(16) 0.39362(13) 1.06885(12) 0.0274(4) Uani 1 1 d . . .
F2 F 0.90189(16) 0.35790(13) 1.23403(12) 0.0276(4) Uani 1 1 d . . .
F3 F 1.05207(15) 0.26342(14) 1.13263(14) 0.0328(4) Uani 1 1 d . . .
F4 F 0.8511(2) 0.49418(16) 0.82202(15) 0.0663(7) Uani 1 1 d . . .
F5 F 0.89341(19) 0.31380(17) 0.86849(13) 0.0426(5) Uani 1 1 d . . .
F6 F 1.0422(2) 0.3652(2) 0.80203(15) 0.0530(6) Uani 1 1 d . . .
S1 S 0.85316(6) 0.19802(6) 1.15313(5) 0.01825(16) Uani 1 1 d . . .
S2 S 0.86371(8) 0.37311(6) 0.66872(6) 0.02809(19) Uani 1 1 d . . .
Co1 Co 0.67874(3) 0.08054(3) 0.72890(3) 0.01263(10) Uani 1 1 d . B .
H1A H 0.879(3) 0.138(2) 0.721(2) 0.045(11) Uiso 1 1 d D . .
H1B H 0.930(2) 0.0188(19) 0.757(2) 0.033(9) Uiso 1 1 d D . .

loop_
_atom_site_aniso_label
_atom_site_aniso_U_11
_atom_site_aniso_U_22
_atom_site_aniso_U_33
_atom_site_aniso_U_23
_atom_site_aniso_U_13
_atom_site_aniso_U_12
C1 0.0271(16) 0.0205(15) 0.0165(15) -0.0022(12) 0.0001(12) -0.0119(13)
C2 0.0408(19) 0.0296(17) 0.0163(15) -0.0044(13) 0.0042(13) -0.0228(15)
C3 0.045(2) 0.0266(16) 0.0138(15) 0.0068(12) -0.0078(14) -0.0219(15)
C4 0.0350(18) 0.0192(15) 0.0240(16) 0.0031(12) -0.0143(14) -0.0123(13)
C5 0.0228(15) 0.0159(14) 0.0165(14) -0.0004(11) -0.0060(11) -0.0110(12)
C6 0.0142(14) 0.0156(14) 0.0215(15) -0.0011(11) -0.0074(11) -0.0020(11)
C7 0.0219(16) 0.0186(15) 0.0380(18) 0.0008(13) -0.0128(13) -0.0038(13)
C8 0.0173(14) 0.0149(14) 0.0221(15) -0.0007(11) -0.0032(12) -0.0049(11)
C9 0.0263(17) 0.0246(17) 0.040(2) -0.0128(14) -0.0101(15) 0.0043(13)
C10 0.045(2) 0.0333(19) 0.047(2) -0.0239(15) -0.0117(16) 0.0051(15)
C10A 0.0324(17) 0.0481(19) 0.0207(16) 0.0060(13) -0.0013(12) -0.0157(14)
C11 0.0371(19) 0.0289(17) 0.0310(18) -0.0130(14) -0.0133(15) -0.0046(15)
C12 0.0213(15) 0.0199(15) 0.0208(15) -0.0021(12) -0.0069(12) -0.0043(12)
C13 0.0166(14) 0.0166(14) 0.0146(14) -0.0022(11) -0.0022(11) -0.0048(11)
C14 0.0145(14) 0.0214(15) 0.0177(15) 0.0000(12) -0.0035(11) -0.0038(12)
C15 0.0128(14) 0.0297(16) 0.0189(15) -0.0016(12) -0.0015(11) -0.0102(12)
C16 0.0172(14) 0.0217(14) 0.0184(15) -0.0010(12) -0.0004(11) -0.0108(12)
C17 0.0134(13) 0.0178(14) 0.0126(13) 0.0002(11) -0.0001(11) -0.0051(11)
C18 0.0182(14) 0.0174(14) 0.0180(15) -0.0050(11) -0.0010(11) -0.0037(11)
C19 0.0259(16) 0.0312(17) 0.0160(15) -0.0017(13) -0.0018(12) -0.0066(14)
C20 0.0222(16) 0.0337(17) 0.0238(17) 0.0075(13) -0.0018(13) -0.0139(14)
C21 0.0097(13) 0.0162(13) 0.0180(14) 0.0005(11) -0.0008(11) -0.0025(11)
C22 0.0139(13) 0.0139(13) 0.0192(14) -0.0005(11) -0.0026(11) -0.0048(11)
C23 0.0174(15) 0.0175(14) 0.0348(17) 0.0013(13) -0.0004(13) -0.0083(12)
C24 0.0135(13) 0.0156(13) 0.0153(14) 0.0010(11) -0.0048(11) -0.0049(11)
C25 0.0247(16) 0.0152(14) 0.0210(15) -0.0015(12) -0.0032(12) -0.0081(12)
C26 0.0254(16) 0.0140(14) 0.0210(15) -0.0066(12) -0.0026(12) -0.0015(12)
C27 0.0223(15) 0.0190(14) 0.0146(14) -0.0035(11) -0.0021(12) -0.0031(12)
C28 0.0186(14) 0.0200(14) 0.0145(14) 0.0005(11) -0.0016(11) -0.0079(12)
C29 0.0116(13) 0.0202(14) 0.0233(16) -0.0031(12) -0.0014(11) -0.0030(11)
C30 0.0369(19) 0.0227(16) 0.0225(17) 0.0005(13) -0.0031(14) -0.0044(14)
N1 0.0208(12) 0.0173(12) 0.0147(12) -0.0030(9) -0.0018(10) -0.0094(10)
N2 0.0145(12) 0.0149(11) 0.0164(12) -0.0006(9) -0.0014(9) -0.0046(9)
N3 0.0109(11) 0.0156(11) 0.0146(12) -0.0012(9) -0.0023(9) -0.0031(9)
N4 0.0122(11) 0.0140(11) 0.0142(12) -0.0015(9) -0.0007(9) -0.0023(9)
N5 0.0324(17) 0.0481(19) 0.0207(16) 0.0060(13) -0.0013(12) -0.0157(14)
N5A 0.045(2) 0.0333(19) 0.047(2) -0.0239(15) -0.0117(16) 0.0051(15)
N6 0.0126(11) 0.0145(11) 0.0155(12) -0.0016(9) -0.0023(9) -0.0051(9)
O1 0.0137(10) 0.0121(10) 0.0312(12) -0.0002(9) -0.0025(9) -0.0035(9)
O2 0.0397(13) 0.0316(12) 0.0206(11) -0.0071(9) -0.0028(9) -0.0190(10)
O3 0.0140(10) 0.0330(12) 0.0317(12) 0.0085(9) -0.0034(9) -0.0074(9)
O4 0.0190(10) 0.0189(10) 0.0218(11) 0.0020(8) -0.0047(8) -0.0019(8)
O5 0.0240(11) 0.0171(10) 0.0244(11) -0.0027(8) 0.0058(8) -0.0097(8)
O6 0.158(3) 0.0375(14) 0.0212(13) 0.0021(11) 0.0072(15) -0.0616(18)
O7 0.0363(14) 0.0563(16) 0.0462(16) -0.0185(13) -0.0193(12) 0.0219(12)
F1 0.0303(9) 0.0243(9) 0.0255(9) 0.0030(7) -0.0003(7) -0.0103(7)
F2 0.0307(10) 0.0232(9) 0.0261(9) -0.0094(7) -0.0048(7) -0.0055(7)
F3 0.0135(8) 0.0306(10) 0.0560(12) -0.0119(8) 0.0055(8) -0.0089(7)
F4 0.1085(19) 0.0282(11) 0.0365(12) -0.0172(9) -0.0180(12) 0.0048(12)
F5 0.0590(13) 0.0558(12) 0.0175(9) 0.0064(9) -0.0008(9) -0.0305(11)
F6 0.0474(13) 0.0824(16) 0.0465(13) -0.0206(11) 0.0013(10) -0.0402(12)
S1 0.0157(3) 0.0204(4) 0.0183(4) 0.0001(3) -0.0033(3) -0.0073(3)
S2 0.0443(5) 0.0159(4) 0.0169(4) 0.0016(3) -0.0047(3) -0.0051(3)
Co1 0.01120(18) 0.01245(18) 0.01339(19) -0.00106(14) -0.00136(14) -0.00389(14)

_geom_special_details            
;
 All esds (except the esd in the dihedral angle between two l.s. planes)
 are estimated using the full covariance matrix.  The cell esds are taken
 into account individually in the estimation of esds in distances, angles
 and torsion angles; correlations between esds in cell parameters are only
 used when they are defined by crystal symmetry.  An approximate (isotropic)
 treatment of cell esds is used for estimating esds involving l.s. planes.
;

loop_
_geom_bond_atom_site_label_1
_geom_bond_atom_site_label_2
_geom_bond_distance
_geom_bond_site_symmetry_2
_geom_bond_publ_flag
C1 N1 1.338(3) . ?
C1 C2 1.379(4) . ?
C1 H1 0.9500 . ?
C2 C3 1.358(4) . ?
C2 H2 0.9500 . ?
C3 C4 1.377(4) . ?
C3 H3 0.9500 . ?
C4 C5 1.389(4) . ?
C4 H4 0.9500 . ?
C5 N1 1.353(3) . ?
C5 C6 1.541(4) . ?
C6 C8 1.538(4) . ?
C6 C13 1.544(4) . ?
C6 C7 1.548(3) . ?
C7 H7A 0.9800 . ?
C7 H7B 0.9800 . ?
C7 H7C 0.9800 . ?
C8 N2 1.343(3) . ?
C8 C9 1.387(4) . ?
C9 C10 1.371(4) . ?
C9 H9 0.9500 . ?
C10 C11 1.361(4) . ?
C10 H10 0.9500 . ?
C10A C19 1.353(4) . ?
C10A C20 1.364(4) . ?
C10A H10A 0.9500 . ?
C11 C12 1.372(4) . ?
C11 H11 0.9500 . ?
C12 N2 1.336(3) . ?
C12 H12 0.9500 . ?
C13 N3 1.353(3) . ?
C13 C14 1.390(4) . ?
C14 C15 1.371(4) . ?
C14 H14 0.9500 . ?
C15 C16 1.379(4) . ?
C15 H15 0.9500 . ?
C16 C17 1.382(4) . ?
C16 H16 0.9500 . ?
C17 N3 1.350(3) . ?
C17 C22 1.550(3) . ?
C18 N4 1.340(3) . ?
C18 C19 1.376(4) . ?
C18 H18 0.9500 . ?
C19 H19 0.9500 . ?
C20 C21 1.393(4) . ?
C20 H20 0.9500 . ?
C21 N4 1.343(3) . ?
C21 C22 1.550(4) . ?
C22 C23 1.539(4) . ?
C22 C24 1.545(4) . ?
C23 H23A 0.9800 . ?
C23 H23B 0.9800 . ?
C23 H23C 0.9800 . ?
C24 N6 1.346(3) . ?
C24 C25 1.391(4) . ?
C25 C26 1.379(4) . ?
C25 H25 0.9500 . ?
C26 C27 1.367(4) . ?
C26 H26 0.9500 . ?
C27 C28 1.372(4) . ?
C27 H27 0.9500 . ?
C28 N6 1.339(3) . ?
C28 H28 0.9500 . ?
C29 F3 1.329(3) . ?
C29 F1 1.338(3) . ?
C29 F2 1.339(3) . ?
C29 S1 1.823(3) . ?
C30 F4 1.319(3) . ?
C30 F6 1.319(4) . ?
C30 F5 1.320(3) . ?
C30 S2 1.827(3) . ?
N1 Co1 2.140(2) . ?
N2 Co1 2.113(2) . ?
N3 Co1 2.099(2) . ?
N4 Co1 2.134(2) . ?
N6 Co1 2.122(2) . ?
O1 Co1 2.0316(19) . ?
O1 H1A 0.853(18) . ?
O1 H1B 0.846(17) . ?
O2 S1 1.431(2) . ?
O3 S1 1.4410(19) . ?
O4 S1 1.4560(18) . ?
O5 S2 1.4464(19) . ?
O6 S2 1.425(2) . ?
O7 S2 1.432(3) . ?

loop_
_geom_angle_atom_site_label_1
_geom_angle_atom_site_label_2
_geom_angle_atom_site_label_3
_geom_angle
_geom_angle_site_symmetry_1
_geom_angle_site_symmetry_3
_geom_angle_publ_flag
N1 C1 C2 123.2(3) . . ?
N1 C1 H1 118.4 . . ?
C2 C1 H1 118.4 . . ?
C3 C2 C1 118.9(3) . . ?
C3 C2 H2 120.6 . . ?
C1 C2 H2 120.6 . . ?
C2 C3 C4 119.0(3) . . ?
C2 C3 H3 120.5 . . ?
C4 C3 H3 120.5 . . ?
C3 C4 C5 120.2(3) . . ?
C3 C4 H4 119.9 . . ?
C5 C4 H4 119.9 . . ?
N1 C5 C4 120.4(2) . . ?
N1 C5 C6 117.4(2) . . ?
C4 C5 C6 122.2(2) . . ?
C8 C6 C5 108.3(2) . . ?
C8 C6 C13 110.4(2) . . ?
C5 C6 C13 110.2(2) . . ?
C8 C6 C7 109.2(2) . . ?
C5 C6 C7 109.2(2) . . ?
C13 C6 C7 109.4(2) . . ?
C6 C7 H7A 109.5 . . ?
C6 C7 H7B 109.5 . . ?
H7A C7 H7B 109.5 . . ?
C6 C7 H7C 109.5 . . ?
H7A C7 H7C 109.5 . . ?
H7B C7 H7C 109.5 . . ?
N2 C8 C9 120.0(3) . . ?
N2 C8 C6 117.8(2) . . ?
C9 C8 C6 122.2(2) . . ?
C10 C9 C8 120.9(3) . . ?
C10 C9 H9 119.5 . . ?
C8 C9 H9 119.5 . . ?
C11 C10 C9 118.1(3) . . ?
C11 C10 H10 120.9 . . ?
C9 C10 H10 120.9 . . ?
C19 C10A C20 117.8(3) . . ?
C19 C10A H10A 121.1 . . ?
C20 C10A H10A 121.1 . . ?
C10 C11 C12 119.3(3) . . ?
C10 C11 H11 120.3 . . ?
C12 C11 H11 120.3 . . ?
N2 C12 C11 122.9(3) . . ?
N2 C12 H12 118.6 . . ?
C11 C12 H12 118.6 . . ?
N3 C13 C14 120.2(2) . . ?
N3 C13 C6 118.1(2) . . ?
C14 C13 C6 121.8(2) . . ?
C15 C14 C13 119.5(2) . . ?
C15 C14 H14 120.3 . . ?
C13 C14 H14 120.3 . . ?
C14 C15 C16 120.2(3) . . ?
C14 C15 H15 119.9 . . ?
C16 C15 H15 119.9 . . ?
C15 C16 C17 118.7(2) . . ?
C15 C16 H16 120.7 . . ?
C17 C16 H16 120.7 . . ?
N3 C17 C16 121.2(2) . . ?
N3 C17 C22 117.7(2) . . ?
C16 C17 C22 121.1(2) . . ?
N4 C18 C19 122.6(3) . . ?
N4 C18 H18 118.7 . . ?
C19 C18 H18 118.7 . . ?
C10A C19 C18 119.8(3) . . ?
C10A C19 H19 120.1 . . ?
C18 C19 H19 120.1 . . ?
C10A C20 C21 121.3(3) . . ?
C10A C20 H20 119.4 . . ?
C21 C20 H20 119.4 . . ?
N4 C21 C20 119.9(3) . . ?
N4 C21 C22 117.5(2) . . ?
C20 C21 C22 122.5(2) . . ?
C23 C22 C24 109.5(2) . . ?
C23 C22 C21 108.8(2) . . ?
C24 C22 C21 108.7(2) . . ?
C23 C22 C17 109.6(2) . . ?
C24 C22 C17 110.2(2) . . ?
C21 C22 C17 110.2(2) . . ?
C22 C23 H23A 109.5 . . ?
C22 C23 H23B 109.5 . . ?
H23A C23 H23B 109.5 . . ?
C22 C23 H23C 109.5 . . ?
H23A C23 H23C 109.5 . . ?
H23B C23 H23C 109.5 . . ?
N6 C24 C25 120.2(2) . . ?
N6 C24 C22 117.3(2) . . ?
C25 C24 C22 122.4(2) . . ?
C26 C25 C24 120.5(2) . . ?
C26 C25 H25 119.8 . . ?
C24 C25 H25 119.8 . . ?
C27 C26 C25 118.9(3) . . ?
C27 C26 H26 120.6 . . ?
C25 C26 H26 120.6 . . ?
C26 C27 C28 118.1(3) . . ?
C26 C27 H27 120.9 . . ?
C28 C27 H27 120.9 . . ?
N6 C28 C27 124.0(2) . . ?
N6 C28 H28 118.0 . . ?
C27 C28 H28 118.0 . . ?
F3 C29 F1 108.0(2) . . ?
F3 C29 F2 107.6(2) . . ?
F1 C29 F2 107.0(2) . . ?
F3 C29 S1 112.12(18) . . ?
F1 C29 S1 111.22(18) . . ?
F2 C29 S1 110.72(18) . . ?
F4 C30 F6 107.4(3) . . ?
F4 C30 F5 108.1(3) . . ?
F6 C30 F5 107.0(2) . . ?
F4 C30 S2 112.1(2) . . ?
F6 C30 S2 111.5(2) . . ?
F5 C30 S2 110.6(2) . . ?
C1 N1 C5 118.3(2) . . ?
C1 N1 Co1 121.95(18) . . ?
C5 N1 Co1 119.68(17) . . ?
C12 N2 C8 118.7(2) . . ?
C12 N2 Co1 121.26(17) . . ?
C8 N2 Co1 119.97(18) . . ?
C17 N3 C13 120.3(2) . . ?
C17 N3 Co1 119.74(16) . . ?
C13 N3 Co1 119.82(17) . . ?
C18 N4 C21 118.2(2) . . ?
C18 N4 Co1 122.85(17) . . ?
C21 N4 Co1 118.67(17) . . ?
C28 N6 C24 118.3(2) . . ?
C28 N6 Co1 121.56(17) . . ?
C24 N6 Co1 119.99(17) . . ?
Co1 O1 H1A 122(2) . . ?
Co1 O1 H1B 122(2) . . ?
H1A O1 H1B 111(3) . . ?
O2 S1 O3 116.61(13) . . ?
O2 S1 O4 114.53(12) . . ?
O3 S1 O4 113.47(11) . . ?
O2 S1 C29 104.72(12) . . ?
O3 S1 C29 102.17(12) . . ?
O4 S1 C29 102.97(12) . . ?
O6 S2 O7 116.74(17) . . ?
O6 S2 O5 113.02(14) . . ?
O7 S2 O5 114.22(14) . . ?
O6 S2 C30 104.62(15) . . ?
O7 S2 C30 103.82(14) . . ?
O5 S2 C30 102.26(12) . . ?
O1 Co1 N3 178.43(8) . . ?
O1 Co1 N2 93.09(8) . . ?
N3 Co1 N2 86.83(8) . . ?
O1 Co1 N6 92.63(8) . . ?
N3 Co1 N6 87.40(8) . . ?
N2 Co1 N6 173.87(8) . . ?
O1 Co1 N4 90.31(8) . . ?
N3 Co1 N4 88.15(8) . . ?
N2 Co1 N4 96.71(8) . . ?
N6 Co1 N4 81.04(8) . . ?
O1 Co1 N1 94.48(8) . . ?
N3 Co1 N1 87.06(8) . . ?
N2 Co1 N1 81.86(8) . . ?
N6 Co1 N1 99.90(8) . . ?
N4 Co1 N1 175.07(8) . . ?

_diffrn_measured_fraction_theta_max 0.986
_diffrn_reflns_theta_full        25.00
_diffrn_measured_fraction_theta_full 0.991
_refine_diff_density_max         0.427
_refine_diff_density_min         -0.459
_refine_diff_density_rms         0.069

_iucr_refine_instructions_details 
;
TITL jwj274_0m in P-1
CELL  0.71073  11.0341  12.5779  13.0044   82.865   88.796   66.687
ZERR     2.00   0.0004   0.0004   0.0005    0.002    0.002    0.002
LATT   1
SFAC  C    H    N    O    F    S    CO
UNIT  60   52   12   14   12   4    2
MERG   2
DFIX 0.85 O1 H1A
DFIX 0.85 O1 H1B
EADP C10 N5a
EXYZ C10 N5a
EADP C10a N5
EXYZ C10a N5
FMAP   2
PLAN   20
SIZE     0.15   0.16   0.17
ACTA    50.00
BOND   $H
LIST   4
WPDB  -2
L.S.   8
TEMP  -173.20
WGHT    0.024500    1.623100
FVAR       0.18583   0.60745
C1    1    0.720867    0.196827    0.517514    11.00000    0.02713    0.02053 =
         0.01651   -0.00218    0.00015   -0.01189
AFIX  43
H1    2    0.807915    0.138799    0.529401    11.00000   -1.20000
AFIX   0
C2    1    0.693296    0.273642    0.427337    11.00000    0.04075    0.02957 =
         0.01631   -0.00443    0.00424   -0.02283
AFIX  43
H2    2    0.759720    0.267808    0.378065    11.00000   -1.20000
AFIX   0
C3    1    0.569588    0.357739    0.410200    11.00000    0.04473    0.02665 =
         0.01375    0.00681   -0.00780   -0.02191
AFIX  43
H3    2    0.547809    0.411249    0.348391    11.00000   -1.20000
AFIX   0
C4    1    0.476169    0.364278    0.483792    11.00000    0.03500    0.01924 =
         0.02399    0.00313   -0.01435   -0.01229
AFIX  43
H4    2    0.389400    0.423066    0.473069    11.00000   -1.20000
AFIX   0
C5    1    0.508340    0.285229    0.573652    11.00000    0.02277    0.01591 =
         0.01654   -0.00038   -0.00600   -0.01101
C6    1    0.408706    0.291479    0.659898    11.00000    0.01424    0.01560 =
         0.02149   -0.00112   -0.00745   -0.00200
C7    1    0.275514    0.394349    0.627394    11.00000    0.02189    0.01858 =
         0.03804    0.00078   -0.01282   -0.00377
AFIX 137
H7A   2    0.211628    0.398173    0.681796    11.00000   -1.50000
H7B   2    0.241991    0.382432    0.562477    11.00000   -1.50000
H7C   2    0.288631    0.467545    0.617338    11.00000   -1.50000
AFIX   0
C8    1    0.463378    0.313068    0.759473    11.00000    0.01725    0.01488 =
         0.02214   -0.00065   -0.00320   -0.00492
C9    1    0.394744    0.409362    0.809998    11.00000    0.02628    0.02464 =
         0.04044   -0.01278   -0.01007    0.00434
AFIX  43
H9    2    0.309675    0.462720    0.784234    11.00000   -1.20000
AFIX   0
PART    1
C10   1    0.447886    0.428663    0.896586    21.00000    0.04459    0.03334 =
         0.04726   -0.02395   -0.01174    0.00513
AFIX  43
H10   2    0.399640    0.493153    0.932579    21.00000   -1.20000
AFIX   0
PART    2
C10A  1    0.708778   -0.163927    1.058513   -21.00000    0.03243    0.04806 =
         0.02066    0.00598   -0.00134   -0.01572
AFIX  43
H10A  2    0.703968   -0.204306    1.124220   -21.00000   -1.20000
AFIX   0
PART    0
C11   1    0.571700    0.352829    0.929518    11.00000    0.03705    0.02895 =
         0.03100   -0.01300   -0.01328   -0.00458
AFIX  43
H11   2    0.612843    0.365197    0.987708    11.00000   -1.20000
AFIX   0
C12   1    0.636487    0.258339    0.877819    11.00000    0.02125    0.01985 =
         0.02081   -0.00214   -0.00694   -0.00433
AFIX  43
H12   2    0.722933    0.206040    0.901455    11.00000   -1.20000
AFIX   0
C13   1    0.387229    0.176565    0.678037    11.00000    0.01655    0.01660 =
         0.01456   -0.00225   -0.00221   -0.00484
C14   1    0.265236    0.173398    0.659340    11.00000    0.01446    0.02140 =
         0.01767   -0.00005   -0.00352   -0.00383
AFIX  43
H14   2    0.191924    0.243024    0.635029    11.00000   -1.20000
AFIX   0
C15   1    0.251520    0.069024    0.676250    11.00000    0.01278    0.02968 =
         0.01890   -0.00164   -0.00149   -0.01019
AFIX  43
H15   2    0.168671    0.066102    0.662810    11.00000   -1.20000
AFIX   0
C16   1    0.357603   -0.031732    0.712708    11.00000    0.01717    0.02167 =
         0.01836   -0.00105   -0.00040   -0.01085
AFIX  43
H16   2    0.348769   -0.104347    0.724722    11.00000   -1.20000
AFIX   0
C17   1    0.477069   -0.025019    0.731436    11.00000    0.01341    0.01775 =
         0.01260    0.00023   -0.00006   -0.00507
C18   1    0.772091   -0.028962    0.952953    11.00000    0.01822    0.01738 =
         0.01797   -0.00498   -0.00102   -0.00373
AFIX  43
H18   2    0.816974    0.022146    0.947012    11.00000   -1.20000
AFIX   0
C19   1    0.774687   -0.092688    1.047462    11.00000    0.02590    0.03116 =
         0.01597   -0.00165   -0.00184   -0.00660
AFIX  43
H19   2    0.822583   -0.086712    1.104782    11.00000   -1.20000
AFIX   0
C20   1    0.649489   -0.175836    0.972203    11.00000    0.02217    0.03367 =
         0.02384    0.00749   -0.00181   -0.01393
AFIX  43
H20   2    0.605345   -0.227512    0.977518    11.00000   -1.20000
AFIX   0
C21   1    0.652424   -0.113701    0.876442    11.00000    0.00973    0.01616 =
         0.01797    0.00050   -0.00077   -0.00246
C22   1    0.599022   -0.134769    0.774920    11.00000    0.01392    0.01392 =
         0.01920   -0.00047   -0.00265   -0.00478
C23   1    0.559379   -0.239407    0.798537    11.00000    0.01744    0.01748 =
         0.03481    0.00134   -0.00040   -0.00828
AFIX 137
H23A  2    0.531450   -0.257059    0.733980    11.00000   -1.50000
H23B  2    0.486350   -0.220319    0.846586    11.00000   -1.50000
H23C  2    0.635088   -0.307488    0.830086    11.00000   -1.50000
AFIX   0
C24   1    0.709695   -0.162702    0.695199    11.00000    0.01353    0.01561 =
         0.01535    0.00095   -0.00480   -0.00489
C25   1    0.764402   -0.270074    0.657467    11.00000    0.02470    0.01522 =
         0.02101   -0.00155   -0.00318   -0.00815
AFIX  43
H25   2    0.729585   -0.327380    0.677305    11.00000   -1.20000
AFIX   0
C26   1    0.868753   -0.293921    0.591507    11.00000    0.02543    0.01398 =
         0.02104   -0.00659   -0.00263   -0.00148
AFIX  43
H26   2    0.906151   -0.367188    0.565671    11.00000   -1.20000
AFIX   0
C27   1    0.917484   -0.210368    0.563917    11.00000    0.02227    0.01902 =
         0.01457   -0.00347   -0.00212   -0.00306
AFIX  43
H27   2    0.990342   -0.224597    0.519615    11.00000   -1.20000
AFIX   0
C28   1    0.858230   -0.105361    0.601996    11.00000    0.01862    0.01998 =
         0.01450    0.00054   -0.00163   -0.00795
AFIX  43
H28   2    0.891545   -0.047059    0.581995    11.00000   -1.20000
AFIX   0
C29   1    0.922704    0.308182    1.146484    11.00000    0.01162    0.02022 =
         0.02329   -0.00314   -0.00141   -0.00303
C30   1    0.914894    0.388039    0.796952    11.00000    0.03692    0.02266 =
         0.02248    0.00049   -0.00312   -0.00440
N1    3    0.630995    0.200065    0.589042    11.00000    0.02081    0.01730 =
         0.01470   -0.00299   -0.00183   -0.00941
N2    3    0.583344    0.236633    0.795679    11.00000    0.01451    0.01491 =
         0.01640   -0.00064   -0.00143   -0.00464
N3    3    0.491297    0.077417    0.713251    11.00000    0.01088    0.01563 =
         0.01457   -0.00123   -0.00234   -0.00308
N4    3    0.708783   -0.036089    0.868926    11.00000    0.01218    0.01403 =
         0.01422   -0.00153   -0.00072   -0.00233
PART    1
N5    3    0.708778   -0.163927    1.058513    21.00000    0.03243    0.04806 =
         0.02066    0.00598   -0.00134   -0.01572
PART    2
N5A   3    0.447886    0.428663    0.896586   -21.00000    0.04459    0.03334 =
         0.04726   -0.02395   -0.01174    0.00513
PART    0
N6    3    0.756352   -0.080008    0.665604    11.00000    0.01265    0.01453 =
         0.01548   -0.00162   -0.00229   -0.00512
O1    4    0.860681    0.081221    0.748037    11.00000    0.01370    0.01206 =
         0.03117   -0.00020   -0.00254   -0.00351
O2    4    0.886479    0.149760    1.057348    11.00000    0.03974    0.03159 =
         0.02059   -0.00715   -0.00281   -0.01898
O3    4    0.715262    0.265567    1.167532    11.00000    0.01401    0.03304 =
         0.03165    0.00853   -0.00342   -0.00740
O4    4    0.920152    0.118062    1.244446    11.00000    0.01904    0.01889 =
         0.02177    0.00203   -0.00467   -0.00191
O5    4    0.932727    0.249361    0.663670    11.00000    0.02397    0.01710 =
         0.02441   -0.00265    0.00579   -0.00973
O6    4    0.911874    0.442651    0.598442    11.00000    0.15813    0.03746 =
         0.02120    0.00214    0.00719   -0.06159
O7    4    0.723346    0.411426    0.674206    11.00000    0.03625    0.05634 =
         0.04625   -0.01846   -0.01932    0.02186
F1    5    0.866255    0.393625    1.068854    11.00000    0.03030    0.02430 =
         0.02553    0.00299   -0.00026   -0.01030
F2    5    0.901892    0.357895    1.234028    11.00000    0.03071    0.02317 =
         0.02610   -0.00940   -0.00483   -0.00552
F3    5    1.052074    0.263422    1.132633    11.00000    0.01348    0.03063 =
         0.05598   -0.01193    0.00549   -0.00886
F4    5    0.851148    0.494177    0.822023    11.00000    0.10849    0.02820 =
         0.03651   -0.01719   -0.01798    0.00485
F5    5    0.893412    0.313801    0.868489    11.00000    0.05899    0.05575 =
         0.01749    0.00636   -0.00079   -0.03049
F6    5    1.042155    0.365218    0.802029    11.00000    0.04737    0.08237 =
         0.04651   -0.02064    0.00132   -0.04016
S1    6    0.853164    0.198020    1.153127    11.00000    0.01568    0.02043 =
         0.01829    0.00011   -0.00325   -0.00733
S2    6    0.863711    0.373110    0.668719    11.00000    0.04433    0.01585 =
         0.01687    0.00159   -0.00474   -0.00508
CO1   7    0.678742    0.080538    0.728899    11.00000    0.01120    0.01245 =
         0.01339   -0.00106   -0.00136   -0.00389
H1A   2    0.879364    0.138028    0.720998    11.00000    0.04508
H1B   2    0.929550    0.018826    0.757461    11.00000    0.03300
HKLF    4
 
REM  jwj274_0m in P-1
REM R1 =  0.0373 for   4794 Fo > 4sig(Fo)  and  0.0523 for all   6010 data
REM    480 parameters refined using      2 restraints
 
END  
     
WGHT      0.0245      1.6212 
REM Highest difference peak  0.427,  deepest hole -0.459,  1-sigma level  0.069
Q1    1   0.5386 -0.0811  0.7592  11.00000  0.05    0.43
Q2    1   0.9787  0.4177  0.6180  11.00000  0.05    0.43
Q3    1   0.5031  0.4606  0.8532  11.00000  0.05    0.41
Q4    1   0.8571  0.4617  0.6191  11.00000  0.05    0.35
Q5    1   0.6252  0.1822  0.7563  11.00000  0.05    0.35
Q6    1   0.8193  0.3831  0.8634  11.00000  0.05    0.32
Q7    1   0.7673  0.4498  0.6436  11.00000  0.05    0.29
Q8    1   0.8932  0.2989  0.6637  11.00000  0.05    0.29
Q9    1   0.9741 -0.4032  0.5645  11.00000  0.05    0.29
Q10   1   0.4836  0.3059  0.5208  11.00000  0.05    0.28
Q11   1   0.6505 -0.1468  0.7414  11.00000  0.05    0.28
Q12   1   0.5537  0.0739  0.7138  11.00000  0.05    0.27
Q13   1   0.4975  0.0185  0.7208  11.00000  0.05    0.27
Q14   1   0.9252  0.2723  0.7309  11.00000  0.05    0.27
Q15   1   0.8598 -0.2288  0.5694  11.00000  0.05    0.27
Q16   1   0.8977  0.4005  0.5841  11.00000  0.05    0.27
Q17   1   0.3430  0.3407  0.6536  11.00000  0.05    0.27
Q18   1   0.7510  0.3555  0.6888  11.00000  0.05    0.27
Q19   1   0.4405  0.2996  0.7037  11.00000  0.05    0.26
Q20   1   0.4160  0.2240  0.6814  11.00000  0.05    0.26
;
####################################################################### 
# 
# This file contains crystal structure data downloaded from the 
# Cambridge Structural Database (CSD) hosted by the Cambridge 
# Crystallographic Data Centre (CCDC).
# 
# Full information about CCDC data access policies and citation 
# guidelines are available at http://www.ccdc.cam.ac.uk/access/V1 
# 
# Audit and citation data items may have been added by the CCDC. 
# Please retain this information to preserve the provenance of 
# this file and to allow appropriate attribution of the data. 
# 
#######################################################################

data_shelxl
_database_code_depnum_ccdc_archive 'CCDC 1060292'
_audit_update_record             
;
2015-04-18 deposited with the CCDC.
2015-06-09 downloaded from the CCDC.
;

_audit_creation_method           SHELXL-97
_chemical_name_systematic        
;
 ?
;
_chemical_name_common            jwj284
_chemical_melting_point          ?
_chemical_formula_moiety         ?
_chemical_formula_sum            'C29 H35 F6 N7 O12 S2 Zn'
_chemical_formula_weight         917.13

loop_
_atom_type_symbol
_atom_type_description
_atom_type_scat_dispersion_real
_atom_type_scat_dispersion_imag
_atom_type_scat_source
C C 0.0033 0.0016 'International Tables Vol C Tables 4.2.6.8 and 6.1.1.4'
H H 0.0000 0.0000 'International Tables Vol C Tables 4.2.6.8 and 6.1.1.4'
N N 0.0061 0.0033 'International Tables Vol C Tables 4.2.6.8 and 6.1.1.4'
O O 0.0106 0.0060 'International Tables Vol C Tables 4.2.6.8 and 6.1.1.4'
F F 0.0171 0.0103 'International Tables Vol C Tables 4.2.6.8 and 6.1.1.4'
S S 0.1246 0.1234 'International Tables Vol C Tables 4.2.6.8 and 6.1.1.4'
Zn Zn 0.2839 1.4301 'International Tables Vol C Tables 4.2.6.8 and 6.1.1.4'

_symmetry_cell_setting           Monoclinic
_symmetry_space_group_name_H-M   P2(1)/n

loop_
_symmetry_equiv_pos_as_xyz
'x, y, z'
'-x+1/2, y+1/2, -z+1/2'
'-x, -y, -z'
'x-1/2, -y-1/2, z-1/2'

_cell_length_a                   13.0156(7)
_cell_length_b                   12.7488(7)
_cell_length_c                   22.3963(12)
_cell_angle_alpha                90.00
_cell_angle_beta                 92.2940(10)
_cell_angle_gamma                90.00
_cell_volume                     3713.3(3)
_cell_formula_units_Z            4
_cell_measurement_temperature    100(2)
_cell_measurement_reflns_used    9699
_cell_measurement_theta_min      2.24
_cell_measurement_theta_max      25.36

_exptl_crystal_description       shards
_exptl_crystal_colour            white
_exptl_crystal_size_max          0.26
_exptl_crystal_size_mid          0.20
_exptl_crystal_size_min          0.16
_exptl_crystal_density_meas      ?
_exptl_crystal_density_diffrn    1.641
_exptl_crystal_density_method    'not measured'
_exptl_crystal_F_000             1880
_exptl_absorpt_coefficient_mu    0.874
_exptl_absorpt_correction_type   multi-scan
_exptl_absorpt_correction_T_min  0.8046
_exptl_absorpt_correction_T_max  0.8728
_exptl_absorpt_process_details   SADABS

_exptl_special_details           
;
 ?
;

_diffrn_ambient_temperature      100(2)
_diffrn_radiation_wavelength     0.71073
_diffrn_radiation_type           MoK\a
_diffrn_radiation_source         'fine-focus sealed tube'
_diffrn_radiation_monochromator  graphite
_diffrn_measurement_device_type  'Bruker APEX-I CCD'
_diffrn_measurement_method       'phi and omega scans'
_diffrn_detector_area_resol_mean 8.366
_diffrn_reflns_number            47268
_diffrn_reflns_av_R_equivalents  0.0198
_diffrn_reflns_av_sigmaI/netI    0.0118
_diffrn_reflns_limit_h_min       -15
_diffrn_reflns_limit_h_max       15
_diffrn_reflns_limit_k_min       -15
_diffrn_reflns_limit_k_max       15
_diffrn_reflns_limit_l_min       -26
_diffrn_reflns_limit_l_max       26
_diffrn_reflns_theta_min         1.78
_diffrn_reflns_theta_max         25.37
_reflns_number_total             6813
_reflns_number_gt                6473
_reflns_threshold_expression     >2sigma(I)

_computing_data_collection       'Bruker APEX2'
_computing_cell_refinement       'Bruker SAINT'
_computing_data_reduction        'Bruker SAINT'
_computing_structure_solution    SHELXS-97
_computing_structure_refinement  SHELXL-97
_computing_molecular_graphics    ORTEP-32
_computing_publication_material  WinGX

_refine_special_details          
;
 Refinement of F^2^ against ALL reflections.  The weighted R-factor wR and
 goodness of fit S are based on F^2^, conventional R-factors R are based
 on F, with F set to zero for negative F^2^. The threshold expression of
 F^2^ > 2sigma(F^2^) is used only for calculating R-factors(gt) etc. and is
 not relevant to the choice of reflections for refinement.  R-factors based
 on F^2^ are statistically about twice as large as those based on F, and R-
 factors based on ALL data will be even larger.
;

_refine_ls_structure_factor_coef Fsqd
_refine_ls_matrix_type           full
_refine_ls_weighting_scheme      calc
_refine_ls_weighting_details     
'calc w=1/[\s^2^(Fo^2^)+(0.0534P)^2^+7.0230P] where P=(Fo^2^+2Fc^2^)/3'
_atom_sites_solution_primary     direct
_atom_sites_solution_secondary   difmap
_atom_sites_solution_hydrogens   geom
_refine_ls_hydrogen_treatment    mixed
_refine_ls_extinction_method     none
_refine_ls_extinction_coef       ?
_refine_ls_number_reflns         6813
_refine_ls_number_parameters     575
_refine_ls_number_restraints     10
_refine_ls_R_factor_all          0.0417
_refine_ls_R_factor_gt           0.0400
_refine_ls_wR_factor_ref         0.1081
_refine_ls_wR_factor_gt          0.1066
_refine_ls_goodness_of_fit_ref   1.038
_refine_ls_restrained_S_all      1.055
_refine_ls_shift/su_max          0.001
_refine_ls_shift/su_mean         0.000

loop_
_atom_site_label
_atom_site_type_symbol
_atom_site_fract_x
_atom_site_fract_y
_atom_site_fract_z
_atom_site_U_iso_or_equiv
_atom_site_adp_type
_atom_site_occupancy
_atom_site_symmetry_multiplicity
_atom_site_calc_flag
_atom_site_refinement_flags
_atom_site_disorder_assembly
_atom_site_disorder_group
C1 C 0.5831(2) 0.2791(2) 0.63377(12) 0.0240(5) Uani 1 1 d . . .
H1 H 0.6074 0.2582 0.6725 0.029 Uiso 1 1 calc R . .
C2 C 0.4983(2) 0.3441(2) 0.62883(13) 0.0282(6) Uani 1 1 d . . .
H2 H 0.4649 0.3675 0.6634 0.034 Uiso 1 1 calc R . .
C3 C 0.4634(2) 0.3739(2) 0.57271(14) 0.0302(6) Uani 1 1 d . . .
H3 H 0.4056 0.4190 0.5678 0.036 Uiso 1 1 calc R . .
C4 C 0.5135(2) 0.3376(2) 0.52330(13) 0.0259(6) Uani 1 1 d . . .
H4 H 0.4900 0.3575 0.4842 0.031 Uiso 1 1 calc R . .
C5 C 0.59841(19) 0.2719(2) 0.53115(12) 0.0209(5) Uani 1 1 d . . .
C6 C 0.65627(19) 0.2274(2) 0.47750(11) 0.0217(5) Uani 1 1 d . . .
C7 C 0.6032(2) 0.2650(2) 0.41903(12) 0.0279(6) Uani 1 1 d . . .
H7A H 0.5325 0.2386 0.4164 0.042 Uiso 1 1 calc R . .
H7B H 0.6409 0.2386 0.3851 0.042 Uiso 1 1 calc R . .
H7C H 0.6024 0.3418 0.4182 0.042 Uiso 1 1 calc R . .
C8 C 0.65294(18) 0.1055(2) 0.47916(12) 0.0220(5) Uani 1 1 d . . .
C9 C 0.6096(2) 0.0468(2) 0.43215(12) 0.0277(6) Uani 1 1 d . . .
H9 H 0.5838 0.0808 0.3969 0.033 Uiso 1 1 calc R . .
C10 C 0.6044(2) -0.0619(2) 0.43715(14) 0.0325(7) Uani 1 1 d . . .
H10 H 0.5762 -0.1026 0.4050 0.039 Uiso 1 1 calc R . .
C11 C 0.6401(2) -0.1097(2) 0.48873(14) 0.0308(6) Uani 1 1 d . . .
H11 H 0.6365 -0.1837 0.4933 0.037 Uiso 1 1 calc R . .
C12 C 0.6811(2) -0.0475(2) 0.53357(13) 0.0261(6) Uani 1 1 d . . .
H12 H 0.7047 -0.0799 0.5698 0.031 Uiso 1 1 calc R . .
C13 C 0.76846(19) 0.2694(2) 0.48170(11) 0.0198(5) Uani 1 1 d . . .
C14 C 0.8042(2) 0.3372(2) 0.43841(12) 0.0252(6) Uani 1 1 d . . .
H14 H 0.7614 0.3558 0.4047 0.030 Uiso 1 1 calc R . .
C15 C 0.9026(2) 0.3771(2) 0.44503(12) 0.0259(6) Uani 1 1 d . . .
H15 H 0.9275 0.4242 0.4161 0.031 Uiso 1 1 calc R . .
C16 C 0.9648(2) 0.34847(19) 0.49360(12) 0.0217(5) Uani 1 1 d . . .
H16 H 1.0324 0.3758 0.4987 0.026 Uiso 1 1 calc R . .
C17 C 0.92627(18) 0.27879(19) 0.53493(11) 0.0180(5) Uani 1 1 d . . .
C18 C 0.9236(2) -0.0420(2) 0.59478(12) 0.0250(6) Uani 1 1 d . . .
H18 H 0.8658 -0.0831 0.6045 0.030 Uiso 1 1 calc R . .
C19 C 1.0139(2) -0.0915(2) 0.58065(12) 0.0290(6) Uani 1 1 d . . .
H19 H 1.0164 -0.1660 0.5811 0.035 Uiso 1 1 calc R . .
C20 C 1.0899(2) 0.0662(2) 0.56918(11) 0.0253(6) Uani 1 1 d . . .
H20 H 1.1485 0.1069 0.5604 0.030 Uiso 1 1 calc R . .
C21 C 1.00039(19) 0.1180(2) 0.58437(10) 0.0191(5) Uani 1 1 d . . .
C22 C 0.99451(18) 0.2388(2) 0.58840(11) 0.0189(5) Uani 1 1 d . . .
C23 C 1.10349(19) 0.2850(2) 0.58524(12) 0.0255(6) Uani 1 1 d . . .
H23A H 1.1322 0.2667 0.5468 0.038 Uiso 1 1 calc R . .
H23B H 1.1474 0.2562 0.6178 0.038 Uiso 1 1 calc R . .
H23C H 1.1002 0.3615 0.5891 0.038 Uiso 1 1 calc R . .
C24 C 0.94918(19) 0.27001(19) 0.64880(11) 0.0198(5) Uani 1 1 d . . .
C25 C 1.0041(2) 0.3307(2) 0.69077(12) 0.0276(6) Uani 1 1 d . . .
H25 H 1.0711 0.3538 0.6818 0.033 Uiso 1 1 calc R . .
C26 C 0.8739(2) 0.3205(2) 0.75534(12) 0.0268(6) Uani 1 1 d . . .
H26 H 0.8455 0.3360 0.7927 0.032 Uiso 1 1 calc R . .
C27 C 0.8185(2) 0.2596(2) 0.71460(12) 0.0238(5) Uani 1 1 d . . .
H27 H 0.7532 0.2334 0.7248 0.029 Uiso 1 1 calc R . .
C28 C 1.1916(3) 0.0123(4) 0.72178(15) 0.0526(10) Uani 1 1 d . . .
N1 N 0.63288(16) 0.24428(16) 0.58635(9) 0.0198(4) Uani 1 1 d . . .
N2 N 0.68966(16) 0.05752(17) 0.52876(10) 0.0212(4) Uani 1 1 d . . .
N3 N 0.82924(15) 0.24156(16) 0.52901(9) 0.0174(4) Uani 1 1 d . . .
N4 N 0.91580(16) 0.06247(16) 0.59515(9) 0.0203(4) Uani 1 1 d . . .
N5 N 1.09710(19) -0.0386(2) 0.56642(10) 0.0303(5) Uani 1 1 d . . .
N6 N 0.85455(16) 0.23668(16) 0.66115(9) 0.0194(4) Uani 1 1 d . . .
N7 N 0.9660(2) 0.35781(19) 0.74340(11) 0.0318(6) Uani 1 1 d . . .
O1 O 0.71179(14) 0.05012(15) 0.66203(8) 0.0272(4) Uani 1 1 d D . .
O2 O 1.23312(16) -0.13039(17) 0.79902(11) 0.0383(5) Uani 1 1 d . . .
O3 O 1.15804(16) 0.03107(17) 0.83303(9) 0.0347(5) Uani 1 1 d . . .
O4 O 1.33525(15) 0.02882(16) 0.80446(9) 0.0322(4) Uani 1 1 d . . .
O8 O 0.84111(19) -0.0340(2) 0.73843(11) 0.0543(7) Uani 1 1 d D . .
O9 O 0.9138(3) -0.2264(3) 0.71446(13) 0.0730(9) Uani 1 1 d D . .
O10 O 0.95889(18) 0.1056(2) 0.80087(11) 0.0491(6) Uani 1 1 d D . .
O11 O 0.51525(16) 0.05075(18) 0.69293(11) 0.0423(6) Uani 1 1 d D . .
F1 F 1.09708(15) -0.0246(2) 0.71000(8) 0.0540(6) Uani 1 1 d . . .
F2 F 1.25382(18) -0.0290(3) 0.68318(10) 0.1042(13) Uani 1 1 d . . .
F3 F 1.1876(2) 0.1156(3) 0.71286(13) 0.0890(10) Uani 1 1 d . . .
S1 S 1.23434(5) -0.01796(5) 0.79797(3) 0.02499(16) Uani 1 1 d . . .
Zn1 Zn 0.76589(2) 0.14570(2) 0.596880(12) 0.01754(10) Uani 1 1 d . . .
C29A C 0.7954(3) 0.5366(3) 0.6179(2) 0.0313(9) Uani 0.764(4) 1 d P A 1
O5A O 0.6544(11) 0.6873(10) 0.6046(7) 0.0485(17) Uani 0.764(4) 1 d P A 1
O7A O 0.7483(3) 0.6269(3) 0.51802(13) 0.0489(9) Uani 0.764(4) 1 d P A 1
O6A O 0.8384(2) 0.7285(2) 0.59549(16) 0.0351(7) Uani 0.764(4) 1 d P A 1
F4A F 0.8826(7) 0.5019(5) 0.5944(4) 0.0515(13) Uani 0.764(4) 1 d P A 1
F5A F 0.7304(5) 0.4599(4) 0.6136(2) 0.0571(11) Uani 0.764(4) 1 d P A 1
F6A F 0.8072(2) 0.5524(2) 0.67679(11) 0.0495(8) Uani 0.764(4) 1 d P A 1
S2A S 0.75473(9) 0.65792(11) 0.58076(9) 0.0253(3) Uani 0.764(4) 1 d P A 1
S2B S 0.7556(4) 0.6707(4) 0.6075(3) 0.0318(11) Uani 0.236(4) 1 d P A 2
F4B F 0.887(3) 0.521(2) 0.6070(14) 0.0515(13) Uani 0.236(4) 1 d P A 2
F5B F 0.7141(18) 0.4736(17) 0.5964(9) 0.0571(11) Uani 0.236(4) 1 d P A 2
F6B F 0.7577(11) 0.5243(10) 0.5236(6) 0.098(5) Uani 0.236(4) 1 d P A 2
O5B O 0.664(4) 0.670(4) 0.597(2) 0.0485(17) Uani 0.236(4) 1 d P A 2
O6B O 0.8177(8) 0.7284(8) 0.5656(5) 0.0351(7) Uani 0.236(4) 1 d P A 2
O7B O 0.7856(11) 0.6716(15) 0.6665(6) 0.095(6) Uani 0.236(4) 1 d P A 2
C29B C 0.7742(13) 0.5388(12) 0.5809(10) 0.047(4) Uani 0.236(4) 1 d P A 2
O12A O 0.4022(2) 0.2089(2) 0.74856(15) 0.0355(10) Uani 0.673(7) 1 d P B 1
O12B O 0.3501(8) 0.2545(7) 0.8041(4) 0.066(3) Uani 0.327(7) 1 d P B 2
H1A H 0.6470 0.0503 0.6722 0.050 Uiso 1 1 d D . .
H1B H 0.7557 0.0221 0.6906 0.050 Uiso 1 1 d D . .
H8A H 0.8791 -0.0943 0.7344 0.050 Uiso 1 1 d D . .
H8B H 0.8686 0.0224 0.7597 0.050 Uiso 1 1 d D . .
H9A H 0.8949 -0.2512 0.6723 0.050 Uiso 1 1 d D . .
H9B H 0.9770 -0.2566 0.7231 0.050 Uiso 1 1 d D . .
H10A H 0.9284 0.1246 0.8361 0.050 Uiso 1 1 d D . .
H10B H 1.0282 0.0821 0.8151 0.050 Uiso 1 1 d D . .
H11A H 0.4770 0.1059 0.7122 0.050 Uiso 1 1 d D . .
H11B H 0.5008 -0.0073 0.7101 0.050 Uiso 1 1 d D . .
H12A H 0.3463 0.2477 0.7299 0.050 Uiso 1 1 d . . .
H12B H 0.3679 0.1590 0.7698 0.050 Uiso 1 1 d . . .

loop_
_atom_site_aniso_label
_atom_site_aniso_U_11
_atom_site_aniso_U_22
_atom_site_aniso_U_33
_atom_site_aniso_U_23
_atom_site_aniso_U_13
_atom_site_aniso_U_12
C1 0.0229(13) 0.0227(13) 0.0267(13) -0.0034(10) 0.0062(10) -0.0039(10)
C2 0.0252(14) 0.0262(14) 0.0337(15) -0.0085(11) 0.0081(11) -0.0009(11)
C3 0.0222(13) 0.0253(14) 0.0431(17) -0.0058(12) 0.0020(12) 0.0034(11)
C4 0.0230(13) 0.0229(13) 0.0317(14) -0.0005(11) -0.0005(11) -0.0012(11)
C5 0.0170(12) 0.0184(12) 0.0273(13) -0.0022(10) 0.0037(10) -0.0053(10)
C6 0.0181(12) 0.0244(13) 0.0227(13) -0.0002(10) 0.0035(10) -0.0040(10)
C7 0.0217(13) 0.0357(15) 0.0261(14) 0.0011(11) 0.0003(11) -0.0024(11)
C8 0.0145(11) 0.0247(13) 0.0273(13) -0.0057(11) 0.0085(10) -0.0044(10)
C9 0.0205(13) 0.0375(16) 0.0256(13) -0.0067(12) 0.0045(10) -0.0036(11)
C10 0.0223(13) 0.0342(16) 0.0413(17) -0.0193(13) 0.0050(12) -0.0090(12)
C11 0.0240(13) 0.0237(14) 0.0450(17) -0.0083(12) 0.0055(12) -0.0079(11)
C12 0.0224(13) 0.0212(13) 0.0350(15) -0.0025(11) 0.0055(11) -0.0049(11)
C13 0.0178(12) 0.0196(12) 0.0223(12) -0.0024(10) 0.0043(9) -0.0013(10)
C14 0.0222(13) 0.0265(13) 0.0271(13) 0.0065(11) 0.0011(10) 0.0001(11)
C15 0.0261(14) 0.0211(13) 0.0309(14) 0.0079(11) 0.0064(11) -0.0025(11)
C16 0.0191(12) 0.0182(12) 0.0280(13) -0.0006(10) 0.0055(10) -0.0036(10)
C17 0.0187(12) 0.0149(11) 0.0207(12) -0.0034(9) 0.0036(9) -0.0012(9)
C18 0.0313(14) 0.0200(13) 0.0234(13) -0.0023(10) -0.0003(11) -0.0016(11)
C19 0.0418(16) 0.0217(13) 0.0233(13) -0.0057(11) -0.0029(12) 0.0090(12)
C20 0.0241(13) 0.0308(14) 0.0213(13) -0.0009(11) 0.0044(10) 0.0042(11)
C21 0.0215(12) 0.0220(12) 0.0140(11) -0.0017(9) 0.0023(9) 0.0004(10)
C22 0.0170(12) 0.0198(12) 0.0201(12) -0.0011(9) 0.0038(9) -0.0030(9)
C23 0.0184(12) 0.0313(14) 0.0269(13) 0.0005(11) 0.0035(10) -0.0048(11)
C24 0.0206(12) 0.0165(12) 0.0225(12) -0.0015(10) 0.0034(10) -0.0003(10)
C25 0.0264(14) 0.0284(14) 0.0281(14) -0.0059(11) 0.0043(11) -0.0075(11)
C26 0.0299(14) 0.0277(14) 0.0234(13) -0.0064(11) 0.0067(11) -0.0002(11)
C27 0.0235(13) 0.0238(13) 0.0245(13) -0.0023(10) 0.0059(10) 0.0013(10)
C28 0.0328(17) 0.093(3) 0.0315(17) 0.0133(19) -0.0033(14) -0.0059(18)
N1 0.0185(10) 0.0162(10) 0.0250(11) -0.0017(8) 0.0050(8) -0.0040(8)
N2 0.0186(10) 0.0196(11) 0.0258(11) -0.0031(9) 0.0047(8) -0.0046(8)
N3 0.0179(10) 0.0149(10) 0.0198(10) -0.0024(8) 0.0050(8) -0.0015(8)
N4 0.0236(11) 0.0180(10) 0.0195(10) -0.0022(8) 0.0027(8) 0.0004(9)
N5 0.0338(13) 0.0323(13) 0.0247(12) -0.0038(10) 0.0013(10) 0.0106(11)
N6 0.0204(10) 0.0171(10) 0.0210(10) -0.0015(8) 0.0041(8) -0.0004(8)
N7 0.0370(14) 0.0310(13) 0.0276(12) -0.0099(10) 0.0038(10) -0.0070(10)
O1 0.0242(9) 0.0282(10) 0.0296(10) 0.0063(8) 0.0061(8) -0.0051(8)
O2 0.0299(11) 0.0289(11) 0.0557(14) -0.0055(10) -0.0050(10) 0.0019(9)
O3 0.0295(10) 0.0390(12) 0.0358(11) -0.0088(9) 0.0018(9) 0.0037(9)
O4 0.0286(10) 0.0347(11) 0.0333(11) 0.0049(9) -0.0002(8) -0.0001(9)
O8 0.0418(14) 0.0783(19) 0.0420(14) 0.0017(13) -0.0073(11) -0.0025(13)
O9 0.105(3) 0.069(2) 0.0452(15) -0.0038(14) 0.0090(15) -0.0315(18)
O10 0.0365(13) 0.0638(17) 0.0467(14) -0.0128(12) -0.0025(10) 0.0118(12)
O11 0.0318(11) 0.0424(13) 0.0537(14) 0.0262(11) 0.0137(10) 0.0048(10)
F1 0.0346(10) 0.0962(17) 0.0304(10) -0.0032(10) -0.0075(8) -0.0042(11)
F2 0.0427(13) 0.242(4) 0.0284(11) -0.0192(17) 0.0121(10) 0.0029(19)
F3 0.0775(18) 0.103(2) 0.0836(19) 0.0669(18) -0.0319(15) -0.0248(16)
S1 0.0225(3) 0.0296(4) 0.0228(3) -0.0007(3) -0.0001(2) 0.0032(3)
Zn1 0.01774(16) 0.01527(16) 0.01993(16) -0.00081(10) 0.00455(11) -0.00299(10)
C29A 0.029(2) 0.021(2) 0.044(3) 0.0043(19) 0.0065(19) -0.0042(16)
O5A 0.032(3) 0.055(5) 0.060(4) 0.012(3) 0.022(2) 0.021(3)
O7A 0.0496(19) 0.070(2) 0.0272(15) 0.0057(15) -0.0002(13) -0.0159(17)
O6A 0.0375(16) 0.0236(12) 0.044(2) 0.0028(15) -0.0048(15) -0.0090(11)
F4A 0.0503(16) 0.027(3) 0.080(4) -0.0009(19) 0.032(3) 0.014(2)
F5A 0.061(3) 0.034(2) 0.076(4) 0.0235(19) -0.001(2) -0.0195(17)
F6A 0.0621(18) 0.0493(16) 0.0366(14) 0.0163(12) -0.0024(12) 0.0024(13)
S2A 0.0185(5) 0.0273(6) 0.0302(8) 0.0079(6) 0.0019(6) -0.0019(4)
S2B 0.036(2) 0.0324(19) 0.027(3) -0.007(2) 0.007(2) 0.0061(14)
F4B 0.0503(16) 0.027(3) 0.080(4) -0.0009(19) 0.032(3) 0.014(2)
F5B 0.061(3) 0.034(2) 0.076(4) 0.0235(19) -0.001(2) -0.0195(17)
F6B 0.118(11) 0.071(9) 0.103(10) -0.067(8) -0.012(8) 0.012(7)
O5B 0.032(3) 0.055(5) 0.060(4) 0.012(3) 0.022(2) 0.021(3)
O6B 0.0375(16) 0.0236(12) 0.044(2) 0.0028(15) -0.0048(15) -0.0090(11)
O7B 0.078(9) 0.160(16) 0.045(7) -0.047(9) -0.014(6) 0.070(10)
C29B 0.044(9) 0.029(8) 0.069(13) 0.011(9) 0.015(9) -0.013(6)
O12A 0.0289(17) 0.0263(17) 0.051(2) 0.0134(14) 0.0023(14) -0.0015(12)
O12B 0.079(7) 0.052(5) 0.065(6) 0.013(4) -0.007(5) -0.006(5)

_geom_special_details            
;
 All esds (except the esd in the dihedral angle between two l.s. planes)
 are estimated using the full covariance matrix.  The cell esds are taken
 into account individually in the estimation of esds in distances, angles
 and torsion angles; correlations between esds in cell parameters are only
 used when they are defined by crystal symmetry.  An approximate (isotropic)
 treatment of cell esds is used for estimating esds involving l.s. planes.
;

loop_
_geom_bond_atom_site_label_1
_geom_bond_atom_site_label_2
_geom_bond_distance
_geom_bond_site_symmetry_2
_geom_bond_publ_flag
C1 N1 1.342(3) . ?
C1 C2 1.381(4) . ?
C1 H1 0.9500 . ?
C2 C3 1.373(4) . ?
C2 H2 0.9500 . ?
C3 C4 1.386(4) . ?
C3 H3 0.9500 . ?
C4 C5 1.392(4) . ?
C4 H4 0.9500 . ?
C5 N1 1.345(3) . ?
C5 C6 1.551(3) . ?
C6 C7 1.532(4) . ?
C6 C8 1.555(4) . ?
C6 C13 1.555(3) . ?
C7 H7A 0.9800 . ?
C7 H7B 0.9800 . ?
C7 H7C 0.9800 . ?
C8 N2 1.340(4) . ?
C8 C9 1.392(4) . ?
C9 C10 1.392(4) . ?
C9 H9 0.9500 . ?
C10 C11 1.371(5) . ?
C10 H10 0.9500 . ?
C11 C12 1.372(4) . ?
C11 H11 0.9500 . ?
C12 N2 1.348(3) . ?
C12 H12 0.9500 . ?
C13 N3 1.344(3) . ?
C13 C14 1.393(4) . ?
C14 C15 1.379(4) . ?
C14 H14 0.9500 . ?
C15 C16 1.379(4) . ?
C15 H15 0.9500 . ?
C16 C17 1.391(4) . ?
C16 H16 0.9500 . ?
C17 N3 1.351(3) . ?
C17 C22 1.549(3) . ?
C18 N4 1.335(3) . ?
C18 C19 1.382(4) . ?
C18 H18 0.9500 . ?
C19 N5 1.326(4) . ?
C19 H19 0.9500 . ?
C20 N5 1.340(4) . ?
C20 C21 1.393(4) . ?
C20 H20 0.9500 . ?
C21 N4 1.339(3) . ?
C21 C22 1.545(3) . ?
C22 C23 1.540(3) . ?
C22 C24 1.549(3) . ?
C23 H23A 0.9800 . ?
C23 H23B 0.9800 . ?
C23 H23C 0.9800 . ?
C24 N6 1.342(3) . ?
C24 C25 1.392(4) . ?
C25 N7 1.342(4) . ?
C25 H25 0.9500 . ?
C26 N7 1.327(4) . ?
C26 C27 1.379(4) . ?
C26 H26 0.9500 . ?
C27 N6 1.336(3) . ?
C27 H27 0.9500 . ?
C28 F2 1.318(5) . ?
C28 F3 1.333(5) . ?
C28 F1 1.333(4) . ?
C28 S1 1.815(3) . ?
N1 Zn1 2.145(2) . ?
N2 Zn1 2.111(2) . ?
N3 Zn1 2.141(2) . ?
N4 Zn1 2.223(2) . ?
N6 Zn1 2.148(2) . ?
O1 Zn1 2.0474(18) . ?
O1 H1A 0.8823(18) . ?
O1 H1B 0.9135(19) . ?
O2 S1 1.434(2) . ?
O3 S1 1.434(2) . ?
O4 S1 1.444(2) . ?
O8 H8A 0.920(3) . ?
O8 H8B 0.926(3) . ?
O9 H9A 1.016(3) . ?
O9 H9B 0.922(4) . ?
O10 H10A 0.929(2) . ?
O10 H10B 0.991(2) . ?
O11 H11A 0.973(2) . ?
O11 H11B 0.858(2) . ?
C29A F5A 1.294(7) . ?
C29A F6A 1.337(6) . ?
C29A F4A 1.345(9) . ?
C29A S2A 1.824(5) . ?
O5A S2A 1.479(10) . ?
O7A S2A 1.459(4) . ?
O6A S2A 1.441(3) . ?
S2B O5B 1.21(6) . ?
S2B O7B 1.362(14) . ?
S2B O6B 1.462(13) . ?
S2B C29B 1.803(18) . ?
F4B C29B 1.58(4) . ?
F5B C29B 1.20(3) . ?
F6B C29B 1.31(3) . ?
O12A H12A 0.961(3) . ?
O12A H12B 0.920(3) . ?
O12B H12B 1.464(10) . ?

loop_
_geom_angle_atom_site_label_1
_geom_angle_atom_site_label_2
_geom_angle_atom_site_label_3
_geom_angle
_geom_angle_site_symmetry_1
_geom_angle_site_symmetry_3
_geom_angle_publ_flag
N1 C1 C2 123.0(3) . . ?
N1 C1 H1 118.5 . . ?
C2 C1 H1 118.5 . . ?
C3 C2 C1 118.3(3) . . ?
C3 C2 H2 120.9 . . ?
C1 C2 H2 120.9 . . ?
C2 C3 C4 119.3(3) . . ?
C2 C3 H3 120.4 . . ?
C4 C3 H3 120.4 . . ?
C3 C4 C5 119.8(3) . . ?
C3 C4 H4 120.1 . . ?
C5 C4 H4 120.1 . . ?
N1 C5 C4 120.5(2) . . ?
N1 C5 C6 117.5(2) . . ?
C4 C5 C6 122.0(2) . . ?
C7 C6 C5 109.4(2) . . ?
C7 C6 C8 108.7(2) . . ?
C5 C6 C8 109.4(2) . . ?
C7 C6 C13 109.5(2) . . ?
C5 C6 C13 108.1(2) . . ?
C8 C6 C13 111.7(2) . . ?
C6 C7 H7A 109.5 . . ?
C6 C7 H7B 109.5 . . ?
H7A C7 H7B 109.5 . . ?
C6 C7 H7C 109.5 . . ?
H7A C7 H7C 109.5 . . ?
H7B C7 H7C 109.5 . . ?
N2 C8 C9 120.1(2) . . ?
N2 C8 C6 117.9(2) . . ?
C9 C8 C6 122.0(2) . . ?
C10 C9 C8 119.6(3) . . ?
C10 C9 H9 120.2 . . ?
C8 C9 H9 120.2 . . ?
C11 C10 C9 119.6(3) . . ?
C11 C10 H10 120.2 . . ?
C9 C10 H10 120.2 . . ?
C10 C11 C12 117.9(3) . . ?
C10 C11 H11 121.0 . . ?
C12 C11 H11 121.0 . . ?
N2 C12 C11 123.2(3) . . ?
N2 C12 H12 118.4 . . ?
C11 C12 H12 118.4 . . ?
N3 C13 C14 120.7(2) . . ?
N3 C13 C6 118.6(2) . . ?
C14 C13 C6 120.7(2) . . ?
C15 C14 C13 119.2(2) . . ?
C15 C14 H14 120.4 . . ?
C13 C14 H14 120.4 . . ?
C16 C15 C14 120.0(2) . . ?
C16 C15 H15 120.0 . . ?
C14 C15 H15 120.0 . . ?
C15 C16 C17 118.6(2) . . ?
C15 C16 H16 120.7 . . ?
C17 C16 H16 120.7 . . ?
N3 C17 C16 121.3(2) . . ?
N3 C17 C22 117.7(2) . . ?
C16 C17 C22 121.0(2) . . ?
N4 C18 C19 121.5(3) . . ?
N4 C18 H18 119.2 . . ?
C19 C18 H18 119.2 . . ?
N5 C19 C18 122.2(3) . . ?
N5 C19 H19 118.9 . . ?
C18 C19 H19 118.9 . . ?
N5 C20 C21 123.0(3) . . ?
N5 C20 H20 118.5 . . ?
C21 C20 H20 118.5 . . ?
N4 C21 C20 119.7(2) . . ?
N4 C21 C22 118.3(2) . . ?
C20 C21 C22 122.1(2) . . ?
C23 C22 C21 109.3(2) . . ?
C23 C22 C17 109.8(2) . . ?
C21 C22 C17 108.16(19) . . ?
C23 C22 C24 109.0(2) . . ?
C21 C22 C24 109.20(19) . . ?
C17 C22 C24 111.3(2) . . ?
C22 C23 H23A 109.5 . . ?
C22 C23 H23B 109.5 . . ?
H23A C23 H23B 109.5 . . ?
C22 C23 H23C 109.5 . . ?
H23A C23 H23C 109.5 . . ?
H23B C23 H23C 109.5 . . ?
N6 C24 C25 119.1(2) . . ?
N6 C24 C22 118.9(2) . . ?
C25 C24 C22 122.0(2) . . ?
N7 C25 C24 122.6(3) . . ?
N7 C25 H25 118.7 . . ?
C24 C25 H25 118.7 . . ?
N7 C26 C27 121.4(2) . . ?
N7 C26 H26 119.3 . . ?
C27 C26 H26 119.3 . . ?
N6 C27 C26 121.5(2) . . ?
N6 C27 H27 119.2 . . ?
C26 C27 H27 119.2 . . ?
F2 C28 F3 108.5(4) . . ?
F2 C28 F1 108.4(3) . . ?
F3 C28 F1 106.8(3) . . ?
F2 C28 S1 111.0(3) . . ?
F3 C28 S1 111.1(3) . . ?
F1 C28 S1 110.9(2) . . ?
C1 N1 C5 119.1(2) . . ?
C1 N1 Zn1 121.34(18) . . ?
C5 N1 Zn1 119.51(17) . . ?
C8 N2 C12 119.5(2) . . ?
C8 N2 Zn1 119.85(17) . . ?
C12 N2 Zn1 120.59(19) . . ?
C13 N3 C17 120.2(2) . . ?
C13 N3 Zn1 118.63(16) . . ?
C17 N3 Zn1 121.07(16) . . ?
C18 N4 C21 117.6(2) . . ?
C18 N4 Zn1 122.90(18) . . ?
C21 N4 Zn1 118.66(17) . . ?
C19 N5 C20 115.9(2) . . ?
C27 N6 C24 118.3(2) . . ?
C27 N6 Zn1 121.33(17) . . ?
C24 N6 Zn1 120.37(16) . . ?
C26 N7 C25 116.9(2) . . ?
Zn1 O1 H1A 122.82(16) . . ?
Zn1 O1 H1B 120.57(14) . . ?
H1A O1 H1B 113.44(19) . . ?
H8A O8 H8B 120.0(3) . . ?
H9A O9 H9B 104.2(3) . . ?
H10A O10 H10B 102.7(2) . . ?
H11A O11 H11B 107.4(2) . . ?
O2 S1 O3 114.74(14) . . ?
O2 S1 O4 114.94(13) . . ?
O3 S1 O4 114.32(13) . . ?
O2 S1 C28 102.99(18) . . ?
O3 S1 C28 103.24(16) . . ?
O4 S1 C28 104.50(15) . . ?
O1 Zn1 N2 91.89(8) . . ?
O1 Zn1 N3 177.25(8) . . ?
N2 Zn1 N3 88.51(8) . . ?
O1 Zn1 N1 97.36(8) . . ?
N2 Zn1 N1 83.03(8) . . ?
N3 Zn1 N1 85.39(8) . . ?
O1 Zn1 N6 91.99(8) . . ?
N2 Zn1 N6 174.99(8) . . ?
N3 Zn1 N6 87.46(8) . . ?
N1 Zn1 N6 99.61(8) . . ?
O1 Zn1 N4 93.18(8) . . ?
N2 Zn1 N4 96.93(8) . . ?
N3 Zn1 N4 84.08(8) . . ?
N1 Zn1 N4 169.46(8) . . ?
N6 Zn1 N4 79.69(8) . . ?
F5A C29A F6A 103.7(4) . . ?
F5A C29A F4A 106.3(5) . . ?
F6A C29A F4A 111.7(5) . . ?
F5A C29A S2A 115.4(4) . . ?
F6A C29A S2A 110.0(3) . . ?
F4A C29A S2A 109.6(5) . . ?
O6A S2A O7A 113.8(2) . . ?
O6A S2A O5A 115.4(6) . . ?
O7A S2A O5A 113.5(7) . . ?
O6A S2A C29A 102.9(2) . . ?
O7A S2A C29A 102.4(3) . . ?
O5A S2A C29A 107.1(6) . . ?
O5B S2B O7B 115(3) . . ?
O5B S2B O6B 117(3) . . ?
O7B S2B O6B 118.2(11) . . ?
O5B S2B C29B 94(2) . . ?
O7B S2B C29B 106.9(11) . . ?
O6B S2B C29B 99.9(8) . . ?
F5B C29B F6B 95.9(18) . . ?
F5B C29B F4B 114(2) . . ?
F6B C29B F4B 117.2(17) . . ?
F5B C29B S2B 116.9(18) . . ?
F6B C29B S2B 115.9(14) . . ?
F4B C29B S2B 98.3(13) . . ?
H12A O12A H12B 101.9(3) . . ?

_diffrn_measured_fraction_theta_max 0.999
_diffrn_reflns_theta_full        25.00
_diffrn_measured_fraction_theta_full 1.000
_refine_diff_density_max         0.860
_refine_diff_density_min         -0.796
_refine_diff_density_rms         0.078

_iucr_refine_instructions_details 
;
TITL jwj284_0m in P2(1)/n
CELL  0.71073  13.0156  12.7488  22.3963   90.000   92.294   90.000
ZERR     4.00   0.0007   0.0007   0.0012    0.000    0.001    0.000
LATT   1
SYMM  1/2 - X, 1/2 + Y, 1/2 - Z
SFAC  C    H    N    O    F    S    ZN
UNIT  116  140  28   48   24   8    4
MERG   2
DFIX 0.85 O1 H1A
DFIX 0.85 O1 H1B
DFIX 0.85 O8 H8A
DFIX 0.85 O8 H8B
DFIX 0.85 O9 H9A
DFIX 0.85 O9 H9B
DFIX 0.85 O10 H10A
DFIX 0.85 O10 H10B
DFIX 0.85 O11 H11A
DFIX 0.85 O11 H11B
DFIX 0.85 O12 H12A
DFIX 0.85 O12 H12B
EADP   F4A F4B
EADP   F5A F5B
EADP   O5A O5B
EADP   O6A O6B
FMAP   2
PLAN   20
SIZE     0.16   0.20   0.26
ACTA    50.00
BOND   $H
LIST   4
WPDB  -2
L.S.   8
TEMP  -173.20
WGHT    0.053400    7.023000
FVAR       0.06754   0.76427   0.67302
C1    1    0.583125    0.279135    0.633775    11.00000    0.02294    0.02269 =
         0.02667   -0.00342    0.00618   -0.00393
AFIX  43
H1    2    0.607363    0.258183    0.672535    11.00000   -1.20000
AFIX   0
C2    1    0.498295    0.344069    0.628827    11.00000    0.02515    0.02616 =
         0.03374   -0.00846    0.00813   -0.00092
AFIX  43
H2    2    0.464936    0.367473    0.663357    11.00000   -1.20000
AFIX   0
C3    1    0.463420    0.373925    0.572711    11.00000    0.02221    0.02528 =
         0.04313   -0.00581    0.00205    0.00343
AFIX  43
H3    2    0.405567    0.418986    0.567793    11.00000   -1.20000
AFIX   0
C4    1    0.513525    0.337618    0.523296    11.00000    0.02303    0.02290 =
         0.03169   -0.00050   -0.00048   -0.00118
AFIX  43
H4    2    0.490011    0.357507    0.484217    11.00000   -1.20000
AFIX   0
C5    1    0.598413    0.271916    0.531149    11.00000    0.01702    0.01842 =
         0.02734   -0.00222    0.00370   -0.00534
C6    1    0.656272    0.227410    0.477503    11.00000    0.01812    0.02439 =
         0.02272   -0.00019    0.00351   -0.00402
C7    1    0.603241    0.264995    0.419032    11.00000    0.02172    0.03568 =
         0.02611    0.00109    0.00025   -0.00243
AFIX 137
H7A   2    0.532498    0.238570    0.416428    11.00000   -1.50000
H7B   2    0.640868    0.238603    0.385099    11.00000   -1.50000
H7C   2    0.602444    0.341846    0.418178    11.00000   -1.50000
AFIX   0
C8    1    0.652942    0.105547    0.479161    11.00000    0.01447    0.02474 =
         0.02728   -0.00568    0.00853   -0.00436
C9    1    0.609636    0.046850    0.432151    11.00000    0.02051    0.03747 =
         0.02555   -0.00672    0.00455   -0.00364
AFIX  43
H9    2    0.583844    0.080766    0.396878    11.00000   -1.20000
AFIX   0
C10   1    0.604363   -0.061851    0.437154    11.00000    0.02233    0.03422 =
         0.04134   -0.01930    0.00505   -0.00900
AFIX  43
H10   2    0.576162   -0.102642    0.405003    11.00000   -1.20000
AFIX   0
C11   1    0.640086   -0.109713    0.488729    11.00000    0.02404    0.02366 =
         0.04500   -0.00829    0.00551   -0.00790
AFIX  43
H11   2    0.636510   -0.183696    0.493266    11.00000   -1.20000
AFIX   0
C12   1    0.681147   -0.047454    0.533569    11.00000    0.02245    0.02123 =
         0.03499   -0.00247    0.00547   -0.00492
AFIX  43
H12   2    0.704720   -0.079900    0.569765    11.00000   -1.20000
AFIX   0
C13   1    0.768459    0.269431    0.481701    11.00000    0.01779    0.01955 =
         0.02232   -0.00245    0.00431   -0.00134
C14   1    0.804247    0.337225    0.438409    11.00000    0.02217    0.02647 =
         0.02710    0.00654    0.00108    0.00009
AFIX  43
H14   2    0.761431    0.355809    0.404714    11.00000   -1.20000
AFIX   0
C15   1    0.902569    0.377060    0.445029    11.00000    0.02612    0.02114 =
         0.03093    0.00793    0.00643   -0.00254
AFIX  43
H15   2    0.927451    0.424212    0.416111    11.00000   -1.20000
AFIX   0
C16   1    0.964751    0.348471    0.493600    11.00000    0.01905    0.01823 =
         0.02804   -0.00062    0.00547   -0.00357
AFIX  43
H16   2    1.032437    0.375789    0.498727    11.00000   -1.20000
AFIX   0
C17   1    0.926271    0.278789    0.534926    11.00000    0.01871    0.01491 =
         0.02066   -0.00340    0.00356   -0.00116
C18   1    0.923611   -0.041952    0.594783    11.00000    0.03131    0.02004 =
         0.02345   -0.00234   -0.00028   -0.00155
AFIX  43
H18   2    0.865768   -0.083130    0.604465    11.00000   -1.20000
AFIX   0
C19   1    1.013901   -0.091536    0.580646    11.00000    0.04176    0.02169 =
         0.02328   -0.00574   -0.00286    0.00901
AFIX  43
H19   2    1.016415   -0.166005    0.581139    11.00000   -1.20000
AFIX   0
C20   1    1.089885    0.066165    0.569175    11.00000    0.02412    0.03085 =
         0.02132   -0.00085    0.00444    0.00416
AFIX  43
H20   2    1.148465    0.106935    0.560363    11.00000   -1.20000
AFIX   0
C21   1    1.000388    0.117970    0.584370    11.00000    0.02154    0.02198 =
         0.01402   -0.00166    0.00226    0.00039
C22   1    0.994510    0.238755    0.588399    11.00000    0.01700    0.01976 =
         0.02010   -0.00111    0.00377   -0.00295
C23   1    1.103485    0.285008    0.585239    11.00000    0.01840    0.03130 =
         0.02687    0.00050    0.00349   -0.00478
AFIX 137
H23A  2    1.132189    0.266711    0.546812    11.00000   -1.50000
H23B  2    1.147408    0.256244    0.617822    11.00000   -1.50000
H23C  2    1.100194    0.361497    0.589073    11.00000   -1.50000
AFIX   0
C24   1    0.949184    0.270007    0.648799    11.00000    0.02058    0.01653 =
         0.02250   -0.00147    0.00341   -0.00034
C25   1    1.004065    0.330697    0.690767    11.00000    0.02640    0.02845 =
         0.02810   -0.00586    0.00433   -0.00751
AFIX  43
H25   2    1.071090    0.353829    0.681789    11.00000   -1.20000
AFIX   0
C26   1    0.873884    0.320479    0.755339    11.00000    0.02987    0.02769 =
         0.02342   -0.00642    0.00668   -0.00018
AFIX  43
H26   2    0.845491    0.336028    0.792746    11.00000   -1.20000
AFIX   0
C27   1    0.818481    0.259600    0.714602    11.00000    0.02345    0.02380 =
         0.02446   -0.00233    0.00592    0.00133
AFIX  43
H27   2    0.753155    0.233361    0.724796    11.00000   -1.20000
AFIX   0
C28   1    1.191550    0.012303    0.721782    11.00000    0.03283    0.09312 =
         0.03148    0.01328   -0.00331   -0.00593
N1    3    0.632883    0.244280    0.586351    11.00000    0.01855    0.01624 =
         0.02501   -0.00174    0.00502   -0.00401
N2    3    0.689662    0.057522    0.528756    11.00000    0.01856    0.01960 =
         0.02577   -0.00311    0.00468   -0.00460
N3    3    0.829245    0.241560    0.529008    11.00000    0.01792    0.01490 =
         0.01984   -0.00237    0.00502   -0.00149
N4    3    0.915802    0.062467    0.595147    11.00000    0.02362    0.01801 =
         0.01954   -0.00218    0.00268    0.00037
N5    3    1.097101   -0.038585    0.566422    11.00000    0.03380    0.03230 =
         0.02467   -0.00379    0.00127    0.01061
N6    3    0.854553    0.236684    0.661149    11.00000    0.02043    0.01705 =
         0.02097   -0.00154    0.00412   -0.00042
N7    3    0.966016    0.357808    0.743404    11.00000    0.03702    0.03095 =
         0.02758   -0.00988    0.00382   -0.00697
O1    4    0.711793    0.050118    0.662027    11.00000    0.02418    0.02820 =
         0.02955    0.00631    0.00605   -0.00513
O2    4    1.233122   -0.130392    0.799025    11.00000    0.02986    0.02888 =
         0.05569   -0.00548   -0.00503    0.00193
O3    4    1.158044    0.031073    0.833034    11.00000    0.02955    0.03898 =
         0.03575   -0.00882    0.00177    0.00369
O4    4    1.335248    0.028820    0.804456    11.00000    0.02860    0.03474 =
         0.03327    0.00493   -0.00015   -0.00010
O8    4    0.841110   -0.033999    0.738428    11.00000    0.04176    0.07834 =
         0.04200    0.00174   -0.00726   -0.00254
O9    4    0.913757   -0.226426    0.714464    11.00000    0.10534    0.06894 =
         0.04516   -0.00380    0.00898   -0.03147
O10   4    0.958894    0.105616    0.800869    11.00000    0.03654    0.06384 =
         0.04671   -0.01281   -0.00253    0.01184
O11   4    0.515249    0.050751    0.692933    11.00000    0.03184    0.04236 =
         0.05369    0.02618    0.01371    0.00480
F1    5    1.097078   -0.024632    0.709996    11.00000    0.03455    0.09621 =
         0.03040   -0.00324   -0.00754   -0.00420
F2    5    1.253820   -0.029036    0.683182    11.00000    0.04268    0.24224 =
         0.02843   -0.01919    0.01211    0.00288
F3    5    1.187585    0.115586    0.712855    11.00000    0.07747    0.10319 =
         0.08364    0.06692   -0.03188   -0.02480
S1    6    1.234339   -0.017956    0.797967    11.00000    0.02247    0.02958 =
         0.02283   -0.00073   -0.00007    0.00322
ZN1   7    0.765891    0.145705    0.596880    11.00000    0.01774    0.01527 =
         0.01993   -0.00081    0.00455   -0.00299
PART    1
C29A  1    0.795403    0.536649    0.617895    21.00000    0.02929    0.02141 =
         0.04357    0.00428    0.00653   -0.00418
O5A   4    0.654372    0.687285    0.604583    21.00000    0.03157    0.05520 =
         0.06049    0.01239    0.02224    0.02121
O7A   4    0.748307    0.626916    0.518021    21.00000    0.04962    0.06975 =
         0.02716    0.00566   -0.00016   -0.01591
O6A   4    0.838356    0.728538    0.595488    21.00000    0.03750    0.02365 =
         0.04351    0.00276   -0.00475   -0.00897
F4A   5    0.882613    0.501908    0.594443    21.00000    0.05025    0.02674 =
         0.07971   -0.00093    0.03157    0.01361
F5A   5    0.730412    0.459914    0.613569    21.00000    0.06085    0.03403 =
         0.07600    0.02348   -0.00093   -0.01950
F6A   5    0.807229    0.552381    0.676794    21.00000    0.06214    0.04932 =
         0.03664    0.01630   -0.00242    0.00236
S2A   6    0.754735    0.657917    0.580757    21.00000    0.01849    0.02731 =
         0.03022    0.00786    0.00194   -0.00186
PART    2
S2B   6    0.755559    0.670668    0.607497   -21.00000    0.03637    0.03244 =
         0.02698   -0.00700    0.00659    0.00605
F4B   5    0.887287    0.521428    0.606997   -21.00000    0.05025    0.02674 =
         0.07971   -0.00093    0.03157    0.01361
F5B   5    0.714109    0.473594    0.596436   -21.00000    0.06085    0.03403 =
         0.07600    0.02348   -0.00093   -0.01950
F6B   5    0.757674    0.524264    0.523590   -21.00000    0.11763    0.07136 =
         0.10302   -0.06704   -0.01214    0.01172
O5B   4    0.663518    0.670196    0.597240   -21.00000    0.03157    0.05520 =
         0.06049    0.01239    0.02224    0.02121
O6B   4    0.817714    0.728406    0.565574   -21.00000    0.03750    0.02365 =
         0.04351    0.00276   -0.00475   -0.00897
O7B   4    0.785621    0.671601    0.666469   -21.00000    0.07790    0.15965 =
         0.04525   -0.04675   -0.01436    0.07029
C29B  1    0.774152    0.538797    0.580944   -21.00000    0.04402    0.02947 =
         0.06914    0.01114    0.01495   -0.01298
PART    1
O12A  4    0.402154    0.208930    0.748563    31.00000    0.02890    0.02633 =
         0.05125    0.01337    0.00229   -0.00154
PART    2
O12B  4    0.350074    0.254511    0.804146   -31.00000    0.07929    0.05194 =
         0.06489    0.01336   -0.00745   -0.00605
PART    0
H1A   2   10.647000   10.050303   10.672200    11.00000   10.05000
H1B   2   10.755700   10.022100   10.690600    11.00000   10.05000
H8A   2   10.879100    9.905700   10.734387    11.00000   10.05000
H8B   2   10.868608   10.022400   10.759700    11.00000   10.05000
H9A   2   10.894900    9.748800   10.672300    11.00000   10.05000
H9B   2   10.976986    9.743400   10.723104    11.00000   10.05000
H10A  2   10.928400   10.124600   10.836100    11.00000   10.05000
H10B  2   11.028213   10.082100   10.815104    11.00000   10.05000
H11A  2   10.476987   10.105906   10.712200    11.00000   10.05000
H11B  2   10.500800    9.992700   10.710100    11.00000   10.05000
H12A  2   10.346300   10.247700   10.729900    11.00000   10.05000
H12B  2   10.367908   10.159000   10.769800    11.00000   10.05000
HKLF    4
 
REM  jwj284_0m in P2(1)/n
REM R1 =  0.0400 for   6473 Fo > 4sig(Fo)  and  0.0417 for all   6813 data
REM    575 parameters refined using     10 restraints
 
END  
     
WGHT      0.0529      7.1531 
REM Highest difference peak  0.860,  deepest hole -0.796,  1-sigma level  0.078
Q1    1   1.1591  0.0430  0.7580  11.00000  0.05    0.86
Q2    1   0.7340  0.1556  0.5665  11.00000  0.05    0.76
Q3    1   0.7599  0.4956  0.6529  11.00000  0.05    0.70
Q4    1   1.2953 -0.0831  0.7140  11.00000  0.05    0.68
Q5    1   1.2573  0.1009  0.7480  11.00000  0.05    0.67
Q6    1   1.2303 -0.0253  0.7498  11.00000  0.05    0.51
Q7    1   0.6784  0.4969  0.5644  11.00000  0.05    0.50
Q8    1   1.2590  0.0628  0.7910  11.00000  0.05    0.48
Q9    1   0.5424  0.0860  0.7277  11.00000  0.05    0.46
Q10   1   0.7790  0.7136  0.5400  11.00000  0.05    0.45
Q11   1   0.7993  0.7372  0.6285  11.00000  0.05    0.39
Q12   1   0.9590  0.2598  0.5601  11.00000  0.05    0.38
Q13   1   0.9084 -0.1803  0.7355  11.00000  0.05    0.38
Q14   1   0.8166  0.7221  0.6345  11.00000  0.05    0.36
Q15   1   0.6296  0.2453  0.5041  11.00000  0.05    0.35
Q16   1   0.9410  0.3488  0.4642  11.00000  0.05    0.33
Q17   1   0.8754  0.0228  0.7455  11.00000  0.05    0.33
Q18   1   1.0941  0.0471  0.7951  11.00000  0.05    0.32
Q19   1   0.6553  0.1634  0.4768  11.00000  0.05    0.32
Q20   1   0.6225  0.2701  0.5558  11.00000  0.05    0.32
;
####################################################################### 
# 
# This file contains crystal structure data downloaded from the 
# Cambridge Structural Database (CSD) hosted by the Cambridge 
# Crystallographic Data Centre (CCDC).
# 
# Full information about CCDC data access policies and citation 
# guidelines are available at http://www.ccdc.cam.ac.uk/access/V1 
# 
# Audit and citation data items may have been added by the CCDC. 
# Please retain this information to preserve the provenance of 
# this file and to allow appropriate attribution of the data. 
# 
#######################################################################

data_shelxl
_database_code_depnum_ccdc_archive 'CCDC 1060293'
_audit_update_record             
;
2015-04-18 deposited with the CCDC.
2015-06-09 downloaded from the CCDC.
;

_audit_creation_method           SHELXL-97
_chemical_name_systematic        
;
 ?
;
_chemical_name_common            jwj273
_chemical_melting_point          ?
_chemical_formula_moiety         ?
_chemical_formula_sum            'C36 H42 Co F6 N6 O11 S2'
_chemical_formula_weight         971.81

loop_
_atom_type_symbol
_atom_type_description
_atom_type_scat_dispersion_real
_atom_type_scat_dispersion_imag
_atom_type_scat_source
C C 0.0033 0.0016 'International Tables Vol C Tables 4.2.6.8 and 6.1.1.4'
H H 0.0000 0.0000 'International Tables Vol C Tables 4.2.6.8 and 6.1.1.4'
N N 0.0061 0.0033 'International Tables Vol C Tables 4.2.6.8 and 6.1.1.4'
O O 0.0106 0.0060 'International Tables Vol C Tables 4.2.6.8 and 6.1.1.4'
F F 0.0171 0.0103 'International Tables Vol C Tables 4.2.6.8 and 6.1.1.4'
S S 0.1246 0.1234 'International Tables Vol C Tables 4.2.6.8 and 6.1.1.4'
Co Co 0.3494 0.9721 'International Tables Vol C Tables 4.2.6.8 and 6.1.1.4'

_symmetry_cell_setting           Monoclinic
_symmetry_space_group_name_H-M   P2(1)/n

loop_
_symmetry_equiv_pos_as_xyz
'x, y, z'
'-x+1/2, y+1/2, -z+1/2'
'-x, -y, -z'
'x-1/2, -y-1/2, z-1/2'

_cell_length_a                   12.4657(11)
_cell_length_b                   15.6171(14)
_cell_length_c                   21.3160(19)
_cell_angle_alpha                90.00
_cell_angle_beta                 91.0470(10)
_cell_angle_gamma                90.00
_cell_volume                     4149.1(6)
_cell_formula_units_Z            4
_cell_measurement_temperature    100(2)
_cell_measurement_reflns_used    9826
_cell_measurement_theta_min      2.31
_cell_measurement_theta_max      25.34

_exptl_crystal_description       plates
_exptl_crystal_colour            yellow
_exptl_crystal_size_max          0.22
_exptl_crystal_size_mid          0.18
_exptl_crystal_size_min          0.15
_exptl_crystal_density_meas      ?
_exptl_crystal_density_diffrn    1.556
_exptl_crystal_density_method    'not measured'
_exptl_crystal_F_000             2004
_exptl_absorpt_coefficient_mu    0.607
_exptl_absorpt_correction_type   multi-scan
_exptl_absorpt_correction_T_min  0.8780
_exptl_absorpt_correction_T_max  0.9144
_exptl_absorpt_process_details   SADABS

_exptl_special_details           
;
 ?
;

_diffrn_ambient_temperature      100(2)
_diffrn_radiation_wavelength     0.71073
_diffrn_radiation_type           MoK\a
_diffrn_radiation_source         'fine-focus sealed tube'
_diffrn_radiation_monochromator  graphite
_diffrn_measurement_device_type  'Bruker APEX-I CCD'
_diffrn_measurement_method       'phi and omega scans'
_diffrn_detector_area_resol_mean 8.366
_diffrn_reflns_number            91857
_diffrn_reflns_av_R_equivalents  0.0275
_diffrn_reflns_av_sigmaI/netI    0.0115
_diffrn_reflns_limit_h_min       -14
_diffrn_reflns_limit_h_max       15
_diffrn_reflns_limit_k_min       -18
_diffrn_reflns_limit_k_max       18
_diffrn_reflns_limit_l_min       -25
_diffrn_reflns_limit_l_max       25
_diffrn_reflns_theta_min         1.62
_diffrn_reflns_theta_max         25.35
_reflns_number_total             7577
_reflns_number_gt                7135
_reflns_threshold_expression     >2sigma(I)

_computing_data_collection       'Bruker APEX2'
_computing_cell_refinement       'Bruker SAINT'
_computing_data_reduction        'Bruker SAINT'
_computing_structure_solution    SIR-97
_computing_structure_refinement  SHELXL-97
_computing_molecular_graphics    ORTEP-32
_computing_publication_material  WinGX

_refine_special_details          
;
 Refinement of F^2^ against ALL reflections.  The weighted R-factor wR and
 goodness of fit S are based on F^2^, conventional R-factors R are based
 on F, with F set to zero for negative F^2^. The threshold expression of
 F^2^ > 2sigma(F^2^) is used only for calculating R-factors(gt) etc. and is
 not relevant to the choice of reflections for refinement.  R-factors based
 on F^2^ are statistically about twice as large as those based on F, and R-
 factors based on ALL data will be even larger.
;

_refine_ls_structure_factor_coef Fsqd
_refine_ls_matrix_type           full
_refine_ls_weighting_scheme      calc
_refine_ls_weighting_details     
'calc w=1/[\s^2^(Fo^2^)+(0.0322P)^2^+3.8811P] where P=(Fo^2^+2Fc^2^)/3'
_atom_sites_solution_primary     direct
_atom_sites_solution_secondary   difmap
_atom_sites_solution_hydrogens   geom
_refine_ls_hydrogen_treatment    mixed
_refine_ls_extinction_method     none
_refine_ls_extinction_coef       ?
_refine_ls_number_reflns         7577
_refine_ls_number_parameters     638
_refine_ls_number_restraints     4
_refine_ls_R_factor_all          0.0307
_refine_ls_R_factor_gt           0.0288
_refine_ls_wR_factor_ref         0.0737
_refine_ls_wR_factor_gt          0.0723
_refine_ls_goodness_of_fit_ref   1.033
_refine_ls_restrained_S_all      1.033
_refine_ls_shift/su_max          0.001
_refine_ls_shift/su_mean         0.000

loop_
_atom_site_label
_atom_site_type_symbol
_atom_site_fract_x
_atom_site_fract_y
_atom_site_fract_z
_atom_site_U_iso_or_equiv
_atom_site_adp_type
_atom_site_occupancy
_atom_site_symmetry_multiplicity
_atom_site_calc_flag
_atom_site_refinement_flags
_atom_site_disorder_assembly
_atom_site_disorder_group
H1A H 0.5231(18) 0.0534(12) 0.2358(11) 0.039(6) Uiso 1 1 d D . .
H1B H 0.5109(18) 0.1399(13) 0.2329(12) 0.046(7) Uiso 1 1 d D . .
H10A H 0.4041(18) 0.2389(14) 0.2764(8) 0.034(6) Uiso 1 1 d D . .
H10B H 0.341(2) 0.187(3) 0.238(2) 0.147(19) Uiso 1 1 d D . .
H11A H 0.3593 0.3630 0.3343 -0.0361(18) Uiso 1 1 d . . .
H11B H 0.3214 0.2761 0.3753 0.154(19) Uiso 1 1 d . . .
C4 C 0.59435(13) -0.13062(11) 0.04837(7) 0.0182(3) Uani 1 1 d . . .
H015 H 0.6371 -0.1744 0.0306 0.022 Uiso 1 1 calc R . .
C5 C 0.64299(12) -0.05979(10) 0.07635(7) 0.0140(3) Uani 1 1 d . . .
C15 C 0.86881(13) 0.18664(11) 0.00667(8) 0.0201(3) Uani 1 1 d . . .
H020 H 0.8940 0.2403 -0.0081 0.024 Uiso 1 1 calc R . .
C24 C 0.64747(13) 0.27774(10) 0.08589(7) 0.0159(3) Uani 1 1 d . . .
C13 C 0.79983(12) 0.03651(10) 0.05229(7) 0.0142(3) Uani 1 1 d . . .
C12 C 0.77906(13) -0.00441(10) 0.25136(8) 0.0192(3) Uani 1 1 d . . .
H023 H 0.7406 0.0305 0.2797 0.023 Uiso 1 1 calc R . .
C1 C 0.47602(13) -0.00491(11) 0.10041(8) 0.0196(3) Uani 1 1 d . . .
H024 H 0.4345 0.0390 0.1189 0.023 Uiso 1 1 calc R . .
C28 C 0.47835(13) 0.22248(11) 0.10331(8) 0.0196(3) Uani 1 1 d . . .
H025 H 0.4348 0.1779 0.1193 0.024 Uiso 1 1 calc R . .
C2 C 0.42287(13) -0.07332(11) 0.07301(8) 0.0210(3) Uani 1 1 d . . .
H026 H 0.3467 -0.0763 0.0724 0.025 Uiso 1 1 calc R . .
C7 C 0.81919(13) -0.12322(11) 0.04381(8) 0.0197(3) Uani 1 1 d . . .
H02A H 0.7920 -0.1232 0.0004 0.029 Uiso 1 1 calc R . .
H02B H 0.8020 -0.1780 0.0636 0.029 Uiso 1 1 calc R . .
H02C H 0.8972 -0.1152 0.0442 0.029 Uiso 1 1 calc R . .
C21 C 0.79740(12) 0.26338(10) 0.16498(7) 0.0147(3) Uani 1 1 d . . .
C18 C 0.82341(13) 0.26228(11) 0.29354(8) 0.0200(3) Uani 1 1 d . . .
H030 H 0.8297 0.2613 0.3380 0.024 Uiso 1 1 calc R . .
C8 C 0.80422(12) -0.05262(10) 0.14999(7) 0.0156(3) Uani 1 1 d . . .
C22 C 0.77057(12) 0.26737(10) 0.09377(7) 0.0154(3) Uani 1 1 d . . .
C16 C 0.80462(12) 0.18501(10) 0.05987(7) 0.0146(3) Uani 1 1 d . . .
C10 C 0.91408(15) -0.10824(11) 0.23428(9) 0.0262(4) Uani 1 1 d . . .
H034 H 0.9709 -0.1439 0.2491 0.031 Uiso 1 1 calc R . .
C17 C 0.75717(13) 0.20529(10) 0.26196(7) 0.0182(3) Uani 1 1 d . . .
H035 H 0.7179 0.1650 0.2858 0.022 Uiso 1 1 calc R . .
C3 C 0.48346(14) -0.13731(11) 0.04649(8) 0.0209(3) Uani 1 1 d . . .
H036 H 0.4496 -0.1853 0.0272 0.025 Uiso 1 1 calc R . .
C14 C 0.86145(13) 0.04154(11) -0.00134(8) 0.0186(3) Uani 1 1 d . . .
H038 H 0.8796 -0.0098 -0.0225 0.022 Uiso 1 1 calc R . .
C6 C 0.76641(12) -0.04980(10) 0.08031(7) 0.0152(3) Uani 1 1 d . . .
C11 C 0.85870(14) -0.05736(11) 0.27525(8) 0.0237(4) Uani 1 1 d . . .
H040 H 0.8748 -0.0586 0.3190 0.028 Uiso 1 1 calc R . .
C23 C 0.82795(14) 0.34453(10) 0.06447(8) 0.0199(3) Uani 1 1 d . . .
H04A H 0.9058 0.3371 0.0690 0.030 Uiso 1 1 calc R . .
H04B H 0.8063 0.3971 0.0859 0.030 Uiso 1 1 calc R . .
H04C H 0.8083 0.3485 0.0198 0.030 Uiso 1 1 calc R . .
C27 C 0.42838(14) 0.29295(12) 0.07657(8) 0.0231(4) Uani 1 1 d . . .
H042 H 0.3523 0.2966 0.0741 0.028 Uiso 1 1 calc R . .
C29 C 0.61944(15) 0.13546(12) 0.47370(9) 0.0281(4) Uani 1 1 d . . .
C26 C 0.49149(15) 0.35764(11) 0.05358(8) 0.0246(4) Uani 1 1 d . . .
H044 H 0.4595 0.4066 0.0345 0.030 Uiso 1 1 calc R . .
C32 C 0.37664(15) -0.04010(12) 0.30306(9) 0.0287(4) Uani 1 1 d . . .
C25 C 0.60227(14) 0.35058(11) 0.05852(8) 0.0205(3) Uani 1 1 d . . .
H046 H 0.6469 0.3950 0.0434 0.025 Uiso 1 1 calc R . .
C19 C 0.88023(13) 0.32058(11) 0.25872(8) 0.0204(3) Uani 1 1 d . . .
H048 H 0.9283 0.3595 0.2788 0.025 Uiso 1 1 calc R . .
C20 C 0.86639(13) 0.32171(10) 0.19394(8) 0.0178(3) Uani 1 1 d . . .
H050 H 0.9040 0.3623 0.1695 0.021 Uiso 1 1 calc R . .
C9 C 0.88571(14) -0.10675(11) 0.17082(8) 0.0220(4) Uani 1 1 d . . .
H051 H 0.9218 -0.1425 0.1420 0.026 Uiso 1 1 calc R . .
C33 C 0.28575(19) -0.10172(15) 0.30921(12) 0.0462(6) Uani 1 1 d . . .
H05A H 0.2197 -0.0701 0.3179 0.069 Uiso 1 1 calc R . .
H05B H 0.3014 -0.1415 0.3438 0.069 Uiso 1 1 calc R . .
H05C H 0.2766 -0.1340 0.2700 0.069 Uiso 1 1 calc R . .
C31 C 0.3958(2) 0.02291(18) 0.35464(11) 0.0518(6) Uani 1 1 d . . .
H05D H 0.4681 0.0469 0.3513 0.078 Uiso 1 1 calc R . .
H05E H 0.3890 -0.0059 0.3952 0.078 Uiso 1 1 calc R . .
H05F H 0.3428 0.0691 0.3513 0.078 Uiso 1 1 calc R . .
N2 N 0.75335(10) 0.00013(8) 0.18992(6) 0.0152(3) Uani 1 1 d . . .
N1 N 0.58332(10) 0.00278(8) 0.10224(6) 0.0155(3) Uani 1 1 d . . .
N3 N 0.77081(10) 0.10913(8) 0.08145(6) 0.0127(3) Uani 1 1 d . . .
N4 N 0.89583(12) 0.11590(10) -0.02401(7) 0.0228(3) Uani 1 1 d . . .
N5 N 0.74547(10) 0.20402(8) 0.19906(6) 0.0151(3) Uani 1 1 d . . .
N6 N 0.58560(10) 0.21381(8) 0.10777(6) 0.0155(3) Uani 1 1 d . . .
O2 O 0.71153(13) 0.05477(9) 0.38508(6) 0.0355(3) Uani 1 1 d . . .
O4 O 0.80628(10) 0.17478(8) 0.43403(6) 0.0267(3) Uani 1 1 d . . .
O3 O 0.78579(11) 0.04098(8) 0.49096(6) 0.0318(3) Uani 1 1 d . . .
O8 O 0.43375(10) -0.04169(8) 0.25728(7) 0.0316(3) Uani 1 1 d . . .
F1 F 0.56732(9) 0.18617(7) 0.43328(7) 0.0432(3) Uani 1 1 d . . .
F2 F 0.63582(11) 0.18086(8) 0.52623(6) 0.0455(3) Uani 1 1 d . . .
F3 F 0.55431(10) 0.07079(8) 0.48757(7) 0.0447(3) Uani 1 1 d . . .
S1 S 0.74576(3) 0.09696(3) 0.442208(19) 0.01906(10) Uani 1 1 d . . .
O9 O 0.27758(13) 0.69456(11) 0.08483(7) 0.0464(4) Uani 1 1 d . . .
C35 C 0.35314(16) 0.67263(14) 0.11786(9) 0.0318(4) Uani 1 1 d . . .
C34 C 0.3930(2) 0.72999(16) 0.16902(11) 0.0494(6) Uani 1 1 d . . .
H07A H 0.3593 0.7864 0.1646 0.074 Uiso 1 1 calc R . .
H07B H 0.4710 0.7360 0.1664 0.074 Uiso 1 1 calc R . .
H07C H 0.3749 0.7053 0.2098 0.074 Uiso 1 1 calc R . .
C36 C 0.4077(2) 0.58865(17) 0.11007(12) 0.0487(6) Uani 1 1 d . . .
H07D H 0.3678 0.5541 0.0792 0.073 Uiso 1 1 calc R . .
H07E H 0.4103 0.5585 0.1504 0.073 Uiso 1 1 calc R . .
H07F H 0.4808 0.5980 0.0955 0.073 Uiso 1 1 calc R . .
Co1 Co 0.657954(16) 0.104369(13) 0.153633(9) 0.01256(6) Uani 1 1 d . . .
O1 O 0.55129(10) 0.09874(8) 0.22461(6) 0.0201(3) Uani 1 1 d D . .
O11 O 0.37255(16) 0.30052(12) 0.34720(8) 0.0564(5) Uani 1 1 d . . .
O10 O 0.40207(13) 0.21431(10) 0.24217(8) 0.0400(4) Uani 1 1 d D . .
C30 C 0.0659(7) 0.1232(6) 0.1590(3) 0.0260(11) Uani 0.838(3) 1 d P A 1
O6 O 0.16156(16) -0.02211(12) 0.16504(11) 0.0505(6) Uani 0.838(3) 1 d P A 1
O5 O 0.22637(14) 0.09303(11) 0.23207(8) 0.0344(5) Uani 0.838(3) 1 d P A 1
O7 O 0.2561(3) 0.09656(18) 0.11923(18) 0.0410(7) Uani 0.838(3) 1 d P A 1
F4 F -0.0051(3) 0.1051(2) 0.20336(17) 0.0460(9) Uani 0.838(3) 1 d P A 1
F5 F 0.0216(2) 0.1023(2) 0.10267(14) 0.0675(11) Uani 0.838(3) 1 d P A 1
F6 F 0.07996(13) 0.20670(10) 0.15934(10) 0.0445(5) Uani 0.838(3) 1 d P A 1
S2 S 0.19213(8) 0.06582(8) 0.17038(5) 0.02348(19) Uani 0.838(3) 1 d P A 1
C30A C 0.058(4) 0.119(4) 0.147(2) 0.0260(11) Uani 0.162(3) 1 d P A 2
F5A F 0.0158(10) 0.0609(9) 0.1192(7) 0.040(3) Uani 0.162(3) 1 d P A 2
F6A F 0.0560(7) 0.1893(6) 0.1168(6) 0.050(3) Uani 0.162(3) 1 d P A 2
S2A S 0.1927(5) 0.0896(4) 0.1768(3) 0.02348(19) Uani 0.162(3) 1 d P A 2
O5A O 0.1763(8) 0.0209(7) 0.2191(5) 0.051(4) Uani 0.162(3) 1 d P A 2
O6A O 0.2352(9) 0.1670(8) 0.2048(6) 0.067(4) Uani 0.162(3) 1 d P A 2
O7A O 0.2426(17) 0.0701(13) 0.1206(12) 0.0410(7) Uani 0.162(3) 1 d P A 2
F4A F -0.0023(15) 0.1272(15) 0.1940(10) 0.065(7) Uani 0.162(3) 1 d P A 2

loop_
_atom_site_aniso_label
_atom_site_aniso_U_11
_atom_site_aniso_U_22
_atom_site_aniso_U_33
_atom_site_aniso_U_23
_atom_site_aniso_U_13
_atom_site_aniso_U_12
C4 0.0223(8) 0.0156(8) 0.0168(8) -0.0005(6) 0.0007(6) -0.0002(6)
C5 0.0166(8) 0.0131(7) 0.0124(7) 0.0020(6) 0.0011(6) 0.0001(6)
C15 0.0213(8) 0.0200(8) 0.0192(8) 0.0003(7) 0.0041(6) -0.0061(7)
C24 0.0192(8) 0.0147(8) 0.0138(7) -0.0038(6) -0.0004(6) 0.0018(6)
C13 0.0109(7) 0.0160(8) 0.0158(7) -0.0014(6) -0.0013(6) 0.0002(6)
C12 0.0239(8) 0.0160(8) 0.0177(8) 0.0008(6) 0.0007(6) -0.0034(7)
C1 0.0153(8) 0.0196(8) 0.0239(8) -0.0008(7) 0.0029(6) 0.0009(6)
C28 0.0170(8) 0.0214(8) 0.0205(8) -0.0045(7) 0.0018(6) 0.0020(6)
C2 0.0147(8) 0.0247(9) 0.0236(8) 0.0014(7) -0.0016(6) -0.0036(7)
C7 0.0193(8) 0.0165(8) 0.0233(8) -0.0037(7) 0.0031(6) 0.0034(6)
C21 0.0143(7) 0.0122(7) 0.0175(8) -0.0005(6) 0.0007(6) 0.0032(6)
C18 0.0234(8) 0.0197(8) 0.0167(8) -0.0027(6) -0.0020(6) 0.0022(7)
C8 0.0145(7) 0.0131(7) 0.0193(8) 0.0005(6) 0.0006(6) -0.0019(6)
C22 0.0167(8) 0.0127(8) 0.0167(8) 0.0007(6) 0.0001(6) -0.0016(6)
C16 0.0135(7) 0.0153(8) 0.0149(7) 0.0003(6) -0.0017(6) -0.0008(6)
C10 0.0228(9) 0.0231(9) 0.0324(10) 0.0051(7) -0.0077(7) 0.0032(7)
C17 0.0207(8) 0.0161(8) 0.0180(8) -0.0001(6) 0.0028(6) 0.0002(6)
C3 0.0248(9) 0.0195(8) 0.0183(8) -0.0010(7) -0.0023(7) -0.0057(7)
C14 0.0176(8) 0.0196(8) 0.0187(8) -0.0053(6) 0.0025(6) -0.0012(6)
C6 0.0152(8) 0.0133(8) 0.0173(8) -0.0015(6) 0.0015(6) 0.0014(6)
C11 0.0273(9) 0.0231(9) 0.0205(8) 0.0047(7) -0.0068(7) -0.0048(7)
C23 0.0232(8) 0.0152(8) 0.0213(8) 0.0029(6) 0.0001(6) -0.0035(6)
C27 0.0175(8) 0.0277(9) 0.0239(9) -0.0070(7) -0.0025(7) 0.0072(7)
C29 0.0271(9) 0.0215(9) 0.0360(10) 0.0011(8) 0.0045(8) -0.0059(7)
C26 0.0297(9) 0.0205(9) 0.0234(9) -0.0026(7) -0.0058(7) 0.0088(7)
C32 0.0254(9) 0.0245(9) 0.0363(10) 0.0115(8) 0.0019(8) 0.0061(7)
C25 0.0260(9) 0.0157(8) 0.0196(8) -0.0012(6) -0.0031(7) 0.0020(7)
C19 0.0192(8) 0.0174(8) 0.0245(9) -0.0047(7) -0.0040(7) 0.0004(6)
C20 0.0165(8) 0.0154(8) 0.0215(8) -0.0003(6) -0.0006(6) 0.0003(6)
C9 0.0195(8) 0.0191(8) 0.0272(9) -0.0013(7) -0.0026(7) 0.0025(7)
C33 0.0408(13) 0.0411(13) 0.0573(15) 0.0094(11) 0.0155(11) -0.0087(10)
C31 0.0617(16) 0.0605(16) 0.0336(12) 0.0008(11) 0.0080(11) -0.0135(13)
N2 0.0155(6) 0.0137(6) 0.0164(6) 0.0011(5) 0.0004(5) -0.0020(5)
N1 0.0147(6) 0.0146(7) 0.0172(7) 0.0001(5) 0.0015(5) 0.0008(5)
N3 0.0109(6) 0.0136(6) 0.0136(6) -0.0002(5) -0.0009(5) 0.0002(5)
N4 0.0239(8) 0.0255(8) 0.0192(7) -0.0038(6) 0.0070(6) -0.0058(6)
N5 0.0157(6) 0.0136(6) 0.0159(6) -0.0011(5) 0.0010(5) 0.0005(5)
N6 0.0155(7) 0.0146(7) 0.0164(6) -0.0034(5) 0.0010(5) 0.0013(5)
O2 0.0579(9) 0.0279(7) 0.0209(6) -0.0075(5) 0.0036(6) -0.0054(7)
O4 0.0275(7) 0.0199(6) 0.0330(7) 0.0024(5) 0.0067(5) -0.0045(5)
O3 0.0369(7) 0.0202(6) 0.0378(8) 0.0053(6) -0.0116(6) -0.0020(6)
O8 0.0279(7) 0.0227(7) 0.0447(8) 0.0040(6) 0.0126(6) 0.0027(5)
F1 0.0288(6) 0.0284(6) 0.0722(9) 0.0067(6) -0.0081(6) 0.0027(5)
F2 0.0536(8) 0.0425(7) 0.0412(7) -0.0188(6) 0.0204(6) -0.0047(6)
F3 0.0360(7) 0.0345(7) 0.0640(8) 0.0042(6) 0.0159(6) -0.0152(5)
S1 0.0245(2) 0.0140(2) 0.0187(2) -0.00109(15) 0.00225(16) -0.00115(16)
O9 0.0493(9) 0.0484(9) 0.0409(9) -0.0075(7) -0.0184(7) 0.0080(8)
C35 0.0298(10) 0.0408(11) 0.0249(9) 0.0064(8) 0.0004(8) -0.0079(9)
C34 0.0600(15) 0.0503(14) 0.0372(12) 0.0083(11) -0.0142(11) -0.0228(12)
C36 0.0456(14) 0.0574(15) 0.0430(13) 0.0075(11) 0.0019(10) 0.0120(11)
Co1 0.01241(11) 0.01148(11) 0.01387(11) -0.00098(8) 0.00235(8) -0.00033(7)
O1 0.0197(6) 0.0165(6) 0.0243(6) -0.0017(5) 0.0083(5) -0.0012(5)
O11 0.0686(12) 0.0559(11) 0.0454(10) -0.0176(8) 0.0170(9) -0.0133(9)
O10 0.0413(9) 0.0375(9) 0.0417(9) -0.0042(7) 0.0143(7) 0.0118(7)
C30 0.0189(17) 0.0393(16) 0.020(3) -0.011(2) -0.002(2) 0.0035(12)
O6 0.0530(12) 0.0262(10) 0.0720(15) -0.0187(9) -0.0072(10) 0.0009(8)
O5 0.0343(10) 0.0375(12) 0.0310(9) -0.0074(7) -0.0110(7) 0.0066(8)
O7 0.0210(12) 0.063(2) 0.0396(9) 0.0035(16) 0.0082(9) 0.0070(13)
F4 0.0270(12) 0.0659(18) 0.0457(17) -0.0116(17) 0.0170(11) -0.0097(12)
F5 0.0357(13) 0.125(3) 0.0413(17) -0.0406(16) -0.0212(11) 0.0388(19)
F6 0.0388(9) 0.0354(9) 0.0595(13) 0.0063(8) 0.0030(8) 0.0158(7)
S2 0.0176(2) 0.0252(5) 0.0275(3) -0.0067(4) -0.0027(2) 0.0038(4)
C30A 0.0189(17) 0.0393(16) 0.020(3) -0.011(2) -0.002(2) 0.0035(12)
F5A 0.011(4) 0.072(9) 0.037(7) -0.020(5) -0.010(4) -0.002(5)
F6A 0.041(5) 0.048(6) 0.061(7) 0.030(5) -0.014(4) 0.002(4)
S2A 0.0176(2) 0.0252(5) 0.0275(3) -0.0067(4) -0.0027(2) 0.0038(4)
O5A 0.044(6) 0.060(8) 0.049(6) 0.045(6) 0.003(5) 0.013(5)
O6A 0.048(6) 0.052(8) 0.099(10) -0.045(7) -0.032(6) 0.000(5)
O7A 0.0210(12) 0.063(2) 0.0396(9) 0.0035(16) 0.0082(9) 0.0070(13)
F4A 0.023(7) 0.113(15) 0.060(8) 0.056(8) 0.034(5) 0.044(8)

_geom_special_details            
;
 All esds (except the esd in the dihedral angle between two l.s. planes)
 are estimated using the full covariance matrix.  The cell esds are taken
 into account individually in the estimation of esds in distances, angles
 and torsion angles; correlations between esds in cell parameters are only
 used when they are defined by crystal symmetry.  An approximate (isotropic)
 treatment of cell esds is used for estimating esds involving l.s. planes.
;

loop_
_geom_bond_atom_site_label_1
_geom_bond_atom_site_label_2
_geom_bond_distance
_geom_bond_site_symmetry_2
_geom_bond_publ_flag
C4 C3 1.386(2) . ?
C4 C5 1.391(2) . ?
C4 H015 0.9500 . ?
C5 N1 1.352(2) . ?
C5 C6 1.547(2) . ?
C15 N4 1.330(2) . ?
C15 C16 1.400(2) . ?
C15 H020 0.9500 . ?
C24 N6 1.350(2) . ?
C24 C25 1.393(2) . ?
C24 C22 1.549(2) . ?
C13 N3 1.346(2) . ?
C13 C14 1.391(2) . ?
C13 C6 1.535(2) . ?
C12 N2 1.345(2) . ?
C12 C11 1.382(2) . ?
C12 H023 0.9500 . ?
C1 N1 1.343(2) . ?
C1 C2 1.381(2) . ?
C1 H024 0.9500 . ?
C28 N6 1.345(2) . ?
C28 C27 1.382(2) . ?
C28 H025 0.9500 . ?
C2 C3 1.380(2) . ?
C2 H026 0.9500 . ?
C7 C6 1.540(2) . ?
C7 H02A 0.9800 . ?
C7 H02B 0.9800 . ?
C7 H02C 0.9800 . ?
C21 N5 1.350(2) . ?
C21 C20 1.390(2) . ?
C21 C22 1.550(2) . ?
C18 C19 1.379(2) . ?
C18 C17 1.381(2) . ?
C18 H030 0.9500 . ?
C8 N2 1.351(2) . ?
C8 C9 1.388(2) . ?
C8 C6 1.551(2) . ?
C22 C16 1.539(2) . ?
C22 C23 1.539(2) . ?
C16 N3 1.342(2) . ?
C10 C11 1.376(3) . ?
C10 C9 1.392(3) . ?
C10 H034 0.9500 . ?
C17 N5 1.346(2) . ?
C17 H035 0.9500 . ?
C3 H036 0.9500 . ?
C14 N4 1.332(2) . ?
C14 H038 0.9500 . ?
C11 H040 0.9500 . ?
C23 H04A 0.9800 . ?
C23 H04B 0.9800 . ?
C23 H04C 0.9800 . ?
C27 C26 1.376(3) . ?
C27 H042 0.9500 . ?
C29 F1 1.331(2) . ?
C29 F3 1.332(2) . ?
C29 F2 1.338(2) . ?
C29 S1 1.825(2) . ?
C26 C25 1.387(3) . ?
C26 H044 0.9500 . ?
C32 O8 1.219(2) . ?
C32 C31 1.491(3) . ?
C32 C33 1.494(3) . ?
C25 H046 0.9500 . ?
C19 C20 1.389(2) . ?
C19 H048 0.9500 . ?
C20 H050 0.9500 . ?
C9 H051 0.9500 . ?
C33 H05A 0.9800 . ?
C33 H05B 0.9800 . ?
C33 H05C 0.9800 . ?
C31 H05D 0.9800 . ?
C31 H05E 0.9800 . ?
C31 H05F 0.9800 . ?
N2 Co1 2.1515(13) . ?
N1 Co1 2.1320(13) . ?
N3 Co1 2.1050(13) . ?
N5 Co1 2.1240(13) . ?
N6 Co1 2.1583(13) . ?
O2 S1 1.4423(13) . ?
O4 S1 1.4428(13) . ?
O3 S1 1.4402(13) . ?
O9 C35 1.215(2) . ?
C35 C36 1.488(3) . ?
C35 C34 1.490(3) . ?
C34 H07A 0.9800 . ?
C34 H07B 0.9800 . ?
C34 H07C 0.9800 . ?
C36 H07D 0.9800 . ?
C36 H07E 0.9800 . ?
C36 H07F 0.9800 . ?
Co1 O1 2.0342(12) . ?
O1 H1A 0.829(16) . ?
O1 H1B 0.838(17) . ?
O11 H11A 1.026(2) . ?
O11 H11B 0.9617(18) . ?
O10 H10A 0.824(16) . ?
O10 H10B 0.871(19) . ?
C30 F6 1.316(9) . ?
C30 F4 1.338(9) . ?
C30 F5 1.352(6) . ?
C30 S2 1.824(8) . ?
O6 S2 1.429(2) . ?
O5 S2 1.4392(19) . ?
O7 S2 1.445(3) . ?
C30A F5A 1.20(5) . ?
C30A F4A 1.27(5) . ?
C30A F6A 1.28(6) . ?
C30A S2A 1.84(5) . ?
S2A O7A 1.39(2) . ?
S2A O5A 1.418(11) . ?
S2A O6A 1.445(11) . ?

loop_
_geom_angle_atom_site_label_1
_geom_angle_atom_site_label_2
_geom_angle_atom_site_label_3
_geom_angle
_geom_angle_site_symmetry_1
_geom_angle_site_symmetry_3
_geom_angle_publ_flag
C3 C4 C5 119.95(15) . . ?
C3 C4 H015 120.0 . . ?
C5 C4 H015 120.0 . . ?
N1 C5 C4 120.75(14) . . ?
N1 C5 C6 117.31(13) . . ?
C4 C5 C6 121.94(14) . . ?
N4 C15 C16 122.46(15) . . ?
N4 C15 H020 118.8 . . ?
C16 C15 H020 118.8 . . ?
N6 C24 C25 121.30(15) . . ?
N6 C24 C22 117.15(13) . . ?
C25 C24 C22 121.54(14) . . ?
N3 C13 C14 119.27(14) . . ?
N3 C13 C6 118.88(13) . . ?
C14 C13 C6 121.82(14) . . ?
N2 C12 C11 123.19(16) . . ?
N2 C12 H023 118.4 . . ?
C11 C12 H023 118.4 . . ?
N1 C1 C2 123.46(15) . . ?
N1 C1 H024 118.3 . . ?
C2 C1 H024 118.3 . . ?
N6 C28 C27 123.30(16) . . ?
N6 C28 H025 118.4 . . ?
C27 C28 H025 118.4 . . ?
C3 C2 C1 118.14(15) . . ?
C3 C2 H026 120.9 . . ?
C1 C2 H026 120.9 . . ?
C6 C7 H02A 109.5 . . ?
C6 C7 H02B 109.5 . . ?
H02A C7 H02B 109.5 . . ?
C6 C7 H02C 109.5 . . ?
H02A C7 H02C 109.5 . . ?
H02B C7 H02C 109.5 . . ?
N5 C21 C20 120.66(14) . . ?
N5 C21 C22 117.23(13) . . ?
C20 C21 C22 121.98(14) . . ?
C19 C18 C17 118.15(15) . . ?
C19 C18 H030 120.9 . . ?
C17 C18 H030 120.9 . . ?
N2 C8 C9 121.27(15) . . ?
N2 C8 C6 116.62(13) . . ?
C9 C8 C6 122.10(14) . . ?
C16 C22 C23 109.25(13) . . ?
C16 C22 C24 108.53(12) . . ?
C23 C22 C24 109.93(13) . . ?
C16 C22 C21 111.71(12) . . ?
C23 C22 C21 109.58(13) . . ?
C24 C22 C21 107.82(12) . . ?
N3 C16 C15 118.78(14) . . ?
N3 C16 C22 119.08(13) . . ?
C15 C16 C22 122.13(14) . . ?
C11 C10 C9 119.06(16) . . ?
C11 C10 H034 120.5 . . ?
C9 C10 H034 120.5 . . ?
N5 C17 C18 123.23(15) . . ?
N5 C17 H035 118.4 . . ?
C18 C17 H035 118.4 . . ?
C2 C3 C4 119.11(15) . . ?
C2 C3 H036 120.4 . . ?
C4 C3 H036 120.4 . . ?
N4 C14 C13 122.26(15) . . ?
N4 C14 H038 118.9 . . ?
C13 C14 H038 118.9 . . ?
C13 C6 C7 109.62(13) . . ?
C13 C6 C5 110.13(12) . . ?
C7 C6 C5 109.32(13) . . ?
C13 C6 C8 108.53(12) . . ?
C7 C6 C8 109.72(13) . . ?
C5 C6 C8 109.51(12) . . ?
C10 C11 C12 118.48(16) . . ?
C10 C11 H040 120.8 . . ?
C12 C11 H040 120.8 . . ?
C22 C23 H04A 109.5 . . ?
C22 C23 H04B 109.5 . . ?
H04A C23 H04B 109.5 . . ?
C22 C23 H04C 109.5 . . ?
H04A C23 H04C 109.5 . . ?
H04B C23 H04C 109.5 . . ?
C26 C27 C28 118.36(16) . . ?
C26 C27 H042 120.8 . . ?
C28 C27 H042 120.8 . . ?
F1 C29 F3 107.61(15) . . ?
F1 C29 F2 106.96(16) . . ?
F3 C29 F2 107.47(16) . . ?
F1 C29 S1 111.86(13) . . ?
F3 C29 S1 111.42(13) . . ?
F2 C29 S1 111.28(13) . . ?
C27 C26 C25 119.29(16) . . ?
C27 C26 H044 120.4 . . ?
C25 C26 H044 120.4 . . ?
O8 C32 C31 121.05(19) . . ?
O8 C32 C33 120.8(2) . . ?
C31 C32 C33 118.14(19) . . ?
C26 C25 C24 119.42(16) . . ?
C26 C25 H046 120.3 . . ?
C24 C25 H046 120.3 . . ?
C18 C19 C20 119.21(15) . . ?
C18 C19 H048 120.4 . . ?
C20 C19 H048 120.4 . . ?
C19 C20 C21 119.87(15) . . ?
C19 C20 H050 120.1 . . ?
C21 C20 H050 120.1 . . ?
C8 C9 C10 119.49(16) . . ?
C8 C9 H051 120.3 . . ?
C10 C9 H051 120.3 . . ?
C32 C33 H05A 109.5 . . ?
C32 C33 H05B 109.5 . . ?
H05A C33 H05B 109.5 . . ?
C32 C33 H05C 109.5 . . ?
H05A C33 H05C 109.5 . . ?
H05B C33 H05C 109.5 . . ?
C32 C31 H05D 109.5 . . ?
C32 C31 H05E 109.5 . . ?
H05D C31 H05E 109.5 . . ?
C32 C31 H05F 109.5 . . ?
H05D C31 H05F 109.5 . . ?
H05E C31 H05F 109.5 . . ?
C12 N2 C8 118.37(14) . . ?
C12 N2 Co1 120.69(11) . . ?
C8 N2 Co1 119.85(10) . . ?
C1 N1 C5 118.60(14) . . ?
C1 N1 Co1 120.44(11) . . ?
C5 N1 Co1 120.63(10) . . ?
C16 N3 C13 119.80(13) . . ?
C16 N3 Co1 120.00(10) . . ?
C13 N3 Co1 119.78(10) . . ?
C15 N4 C14 117.38(14) . . ?
C17 N5 C21 118.78(14) . . ?
C17 N5 Co1 120.68(11) . . ?
C21 N5 Co1 120.33(10) . . ?
C28 N6 C24 118.32(14) . . ?
C28 N6 Co1 121.21(11) . . ?
C24 N6 Co1 120.37(10) . . ?
O3 S1 O2 115.16(8) . . ?
O3 S1 O4 115.06(8) . . ?
O2 S1 O4 115.47(8) . . ?
O3 S1 C29 102.98(9) . . ?
O2 S1 C29 102.55(9) . . ?
O4 S1 C29 102.92(8) . . ?
O9 C35 C36 122.3(2) . . ?
O9 C35 C34 120.0(2) . . ?
C36 C35 C34 117.7(2) . . ?
C35 C34 H07A 109.5 . . ?
C35 C34 H07B 109.5 . . ?
H07A C34 H07B 109.5 . . ?
C35 C34 H07C 109.5 . . ?
H07A C34 H07C 109.5 . . ?
H07B C34 H07C 109.5 . . ?
C35 C36 H07D 109.5 . . ?
C35 C36 H07E 109.5 . . ?
H07D C36 H07E 109.5 . . ?
C35 C36 H07F 109.5 . . ?
H07D C36 H07F 109.5 . . ?
H07E C36 H07F 109.5 . . ?
O1 Co1 N3 178.80(5) . . ?
O1 Co1 N5 91.71(5) . . ?
N3 Co1 N5 87.87(5) . . ?
O1 Co1 N1 93.72(5) . . ?
N3 Co1 N1 86.67(5) . . ?
N5 Co1 N1 174.38(5) . . ?
O1 Co1 N2 93.69(5) . . ?
N3 Co1 N2 85.24(5) . . ?
N5 Co1 N2 96.58(5) . . ?
N1 Co1 N2 81.65(5) . . ?
O1 Co1 N6 95.61(5) . . ?
N3 Co1 N6 85.43(5) . . ?
N5 Co1 N6 80.40(5) . . ?
N1 Co1 N6 100.47(5) . . ?
N2 Co1 N6 170.29(5) . . ?
Co1 O1 H1A 122.6(16) . . ?
Co1 O1 H1B 121.9(17) . . ?
H1A O1 H1B 110(2) . . ?
H11A O11 H11B 116.03(18) . . ?
H10A O10 H10B 109(3) . . ?
F6 C30 F4 107.1(5) . . ?
F6 C30 F5 107.3(6) . . ?
F4 C30 F5 108.2(6) . . ?
F6 C30 S2 111.8(5) . . ?
F4 C30 S2 112.5(5) . . ?
F5 C30 S2 109.7(5) . . ?
O6 S2 O5 115.51(14) . . ?
O6 S2 O7 114.16(18) . . ?
O5 S2 O7 115.65(18) . . ?
O6 S2 C30 103.5(3) . . ?
O5 S2 C30 102.57(18) . . ?
O7 S2 C30 102.9(3) . . ?
F5A C30A F4A 102(4) . . ?
F5A C30A F6A 113(3) . . ?
F4A C30A F6A 108(4) . . ?
F5A C30A S2A 112(4) . . ?
F4A C30A S2A 108(3) . . ?
F6A C30A S2A 114(4) . . ?
O7A S2A O5A 117.0(11) . . ?
O7A S2A O6A 111.9(11) . . ?
O5A S2A O6A 115.2(9) . . ?
O7A S2A C30A 100.2(17) . . ?
O5A S2A C30A 105.4(19) . . ?
O6A S2A C30A 105.0(17) . . ?

_diffrn_measured_fraction_theta_max 0.999
_diffrn_reflns_theta_full        25.00
_diffrn_measured_fraction_theta_full 1.000
_refine_diff_density_max         0.472
_refine_diff_density_min         -0.505
_refine_diff_density_rms         0.048

_iucr_refine_instructions_details 
;
TITL jwj273_0m in P2(1)/n
CELL  0.71073  12.4657  15.6171  21.3160   90.000   91.047   90.000
ZERR     4.00   0.0011   0.0014   0.0019    0.000    0.001    0.000
LATT   1
SYMM  1/2 - X, 1/2 + Y, 1/2 - Z
SFAC  C    H    N    O    F    S    CO
UNIT  144  168  24   44   24   8    4
MERG   2
DFIX 0.85 O1 H1A
DFIX 0.85 O1 H1B
DFIX 0.85 O10 H10A
DFIX 0.85 O10 H10B
EADP  C30 C30A
EADP S2 S2A
EADP  O7 O7A
EADP O4 O4A
FMAP   2
PLAN   20
SIZE     0.15   0.18   0.22
ACTA    50.00
BOND   $H
LIST   4
WPDB  -2
L.S.   8
TEMP  -173.20
WGHT    0.032200    3.881100
FVAR       0.07059   0.83811
H1A   2    0.523055    0.053352    0.235820    11.00000    0.03870
H1B   2    0.510852    0.139914    0.232908    11.00000    0.04603
H10A  2    0.404074    0.238874    0.276370    11.00000    0.03422
H10B  2    0.341054    0.187459    0.238075    11.00000    0.14740
H11A  2   10.359303   10.363008   10.334300    11.00000   -0.03610
H11B  2   10.321404   10.276082   10.375300    11.00000    0.15355
MOLE    1
C4    1    0.594351   -0.130621    0.048372    11.00000    0.02235    0.01565 =
         0.01676   -0.00048    0.00069   -0.00019
AFIX  43
H015  2    0.637089   -0.174387    0.030564    11.00000   -1.20000
AFIX   0
C5    1    0.642988   -0.059790    0.076351    11.00000    0.01664    0.01311 =
         0.01240    0.00199    0.00108    0.00010
C15   1    0.868808    0.186636    0.006667    11.00000    0.02133    0.02002 =
         0.01921    0.00034    0.00406   -0.00611
AFIX  43
H020  2    0.894009    0.240264   -0.008077    11.00000   -1.20000
AFIX   0
C24   1    0.647469    0.277743    0.085893    11.00000    0.01916    0.01468 =
         0.01383   -0.00382   -0.00041    0.00183
C13   1    0.799832    0.036509    0.052293    11.00000    0.01086    0.01600 =
         0.01579   -0.00142   -0.00134    0.00018
C12   1    0.779062   -0.004413    0.251359    11.00000    0.02387    0.01601 =
         0.01768    0.00079    0.00067   -0.00344
AFIX  43
H023  2    0.740619    0.030462    0.279726    11.00000   -1.20000
AFIX   0
C1    1    0.476018   -0.004911    0.100405    11.00000    0.01531    0.01959 =
         0.02393   -0.00078    0.00292    0.00085
AFIX  43
H024  2    0.434470    0.039027    0.118931    11.00000   -1.20000
AFIX   0
C28   1    0.478349    0.222483    0.103305    11.00000    0.01700    0.02137 =
         0.02046   -0.00448    0.00176    0.00197
AFIX  43
H025  2    0.434771    0.177941    0.119334    11.00000   -1.20000
AFIX   0
C2    1    0.422873   -0.073325    0.073006    11.00000    0.01466    0.02465 =
         0.02358    0.00141   -0.00159   -0.00360
AFIX  43
H026  2    0.346740   -0.076250    0.072432    11.00000   -1.20000
AFIX   0
C7    1    0.819193   -0.123224    0.043813    11.00000    0.01931    0.01649 =
         0.02330   -0.00373    0.00306    0.00341
AFIX 137
H02A  2    0.792019   -0.123190    0.000381    11.00000   -1.50000
H02B  2    0.801977   -0.178020    0.063645    11.00000   -1.50000
H02C  2    0.897170   -0.115184    0.044190    11.00000   -1.50000
AFIX   0
C21   1    0.797405    0.263383    0.164980    11.00000    0.01434    0.01221 =
         0.01753   -0.00053    0.00069    0.00317
C18   1    0.823406    0.262280    0.293537    11.00000    0.02341    0.01974 =
         0.01671   -0.00271   -0.00197    0.00216
AFIX  43
H030  2    0.829652    0.261339    0.338016    11.00000   -1.20000
AFIX   0
C8    1    0.804219   -0.052619    0.149991    11.00000    0.01447    0.01310 =
         0.01935    0.00049    0.00062   -0.00187
C22   1    0.770572    0.267366    0.093766    11.00000    0.01674    0.01267 =
         0.01669    0.00072    0.00012   -0.00163
C16   1    0.804621    0.185009    0.059869    11.00000    0.01347    0.01531 =
         0.01493    0.00029   -0.00168   -0.00081
C10   1    0.914085   -0.108236    0.234275    11.00000    0.02277    0.02307 =
         0.03241    0.00511   -0.00769    0.00322
AFIX  43
H034  2    0.970883   -0.143877    0.249078    11.00000   -1.20000
AFIX   0
C17   1    0.757166    0.205293    0.261960    11.00000    0.02068    0.01611 =
         0.01804   -0.00012    0.00278    0.00024
AFIX  43
H035  2    0.717915    0.165004    0.285795    11.00000   -1.20000
AFIX   0
C3    1    0.483462   -0.137315    0.046487    11.00000    0.02483    0.01948 =
         0.01834   -0.00100   -0.00227   -0.00574
AFIX  43
H036  2    0.449626   -0.185312    0.027197    11.00000   -1.20000
AFIX   0
C14   1    0.861450    0.041543   -0.001337    11.00000    0.01760    0.01961 =
         0.01873   -0.00525    0.00255   -0.00118
AFIX  43
H038  2    0.879629   -0.009828   -0.022515    11.00000   -1.20000
AFIX   0
C6    1    0.766409   -0.049796    0.080311    11.00000    0.01522    0.01325 =
         0.01730   -0.00150    0.00153    0.00137
C11   1    0.858703   -0.057358    0.275255    11.00000    0.02730    0.02312 =
         0.02049    0.00468   -0.00682   -0.00478
AFIX  43
H040  2    0.874836   -0.058592    0.318976    11.00000   -1.20000
AFIX   0
C23   1    0.827946    0.344531    0.064473    11.00000    0.02321    0.01518 =
         0.02128    0.00286    0.00007   -0.00350
AFIX 137
H04A  2    0.905760    0.337086    0.069021    11.00000   -1.50000
H04B  2    0.806337    0.397126    0.085902    11.00000   -1.50000
H04C  2    0.808265    0.348502    0.019846    11.00000   -1.50000
AFIX   0
C27   1    0.428379    0.292948    0.076570    11.00000    0.01750    0.02774 =
         0.02392   -0.00704   -0.00248    0.00718
AFIX  43
H042  2    0.352347    0.296627    0.074129    11.00000   -1.20000
AFIX   0
C29   1    0.619442    0.135464    0.473698    11.00000    0.02707    0.02150 =
         0.03600    0.00110    0.00449   -0.00590
C26   1    0.491494    0.357645    0.053576    11.00000    0.02966    0.02050 =
         0.02344   -0.00256   -0.00579    0.00877
AFIX  43
H044  2    0.459549    0.406614    0.034521    11.00000   -1.20000
AFIX   0
C32   1    0.376639   -0.040101    0.303060    11.00000    0.02542    0.02447 =
         0.03633    0.01146    0.00187    0.00611
C25   1    0.602271    0.350583    0.058522    11.00000    0.02599    0.01565 =
         0.01960   -0.00121   -0.00314    0.00195
AFIX  43
H046  2    0.646905    0.395042    0.043373    11.00000   -1.20000
AFIX   0
C19   1    0.880225    0.320582    0.258721    11.00000    0.01920    0.01745 =
         0.02447   -0.00465   -0.00397    0.00043
AFIX  43
H048  2    0.928270    0.359520    0.278811    11.00000   -1.20000
AFIX   0
C20   1    0.866392    0.321712    0.193938    11.00000    0.01651    0.01536 =
         0.02152   -0.00026   -0.00061    0.00029
AFIX  43
H050  2    0.904017    0.362281    0.169463    11.00000   -1.20000
AFIX   0
C9    1    0.885714   -0.106750    0.170816    11.00000    0.01952    0.01907 =
         0.02722   -0.00129   -0.00262    0.00245
AFIX  43
H051  2    0.921842   -0.142505    0.141981    11.00000   -1.20000
AFIX   0
C33   1    0.285747   -0.101724    0.309214    11.00000    0.04078    0.04110 =
         0.05728    0.00938    0.01552   -0.00873
AFIX 137
H05A  2    0.219707   -0.070145    0.317856    11.00000   -1.50000
H05B  2    0.301360   -0.141459    0.343773    11.00000   -1.50000
H05C  2    0.276558   -0.133983    0.270049    11.00000   -1.50000
AFIX   0
C31   1    0.395772    0.022908    0.354636    11.00000    0.06171    0.06046 =
         0.03358    0.00078    0.00798   -0.01345
AFIX 137
H05D  2    0.468100    0.046874    0.351294    11.00000   -1.50000
H05E  2    0.389011   -0.005855    0.395233    11.00000   -1.50000
H05F  2    0.342779    0.069109    0.351273    11.00000   -1.50000
AFIX   0
N2    3    0.753352    0.000132    0.189916    11.00000    0.01553    0.01370 =
         0.01642    0.00111    0.00044   -0.00203
N1    3    0.583318    0.002782    0.102241    11.00000    0.01472    0.01460 =
         0.01721    0.00005    0.00153    0.00079
N3    3    0.770805    0.109128    0.081451    11.00000    0.01087    0.01355 =
         0.01356   -0.00018   -0.00086    0.00023
N4    3    0.895826    0.115898   -0.024006    11.00000    0.02391    0.02549 =
         0.01916   -0.00381    0.00698   -0.00579
N5    3    0.745473    0.204018    0.199062    11.00000    0.01569    0.01363 =
         0.01590   -0.00115    0.00096    0.00051
N6    3    0.585600    0.213811    0.107767    11.00000    0.01553    0.01457 =
         0.01642   -0.00336    0.00102    0.00125
O2    4    0.711535    0.054770    0.385077    11.00000    0.05795    0.02786 =
         0.02086   -0.00753    0.00356   -0.00541
O4    4    0.806282    0.174784    0.434027    11.00000    0.02749    0.01995 =
         0.03298    0.00239    0.00673   -0.00452
O3    4    0.785790    0.040978    0.490957    11.00000    0.03691    0.02023 =
         0.03784    0.00527   -0.01155   -0.00204
O8    4    0.433753   -0.041686    0.257276    11.00000    0.02791    0.02270 =
         0.04468    0.00400    0.01261    0.00270
F1    5    0.567325    0.186172    0.433284    11.00000    0.02884    0.02840 =
         0.07216    0.00674   -0.00809    0.00267
F2    5    0.635819    0.180862    0.526235    11.00000    0.05359    0.04254 =
         0.04118   -0.01880    0.02044   -0.00467
F3    5    0.554312    0.070790    0.487570    11.00000    0.03601    0.03452 =
         0.06398    0.00421    0.01585   -0.01521
S1    6    0.745757    0.096961    0.442208    11.00000    0.02453    0.01403 =
         0.01870   -0.00109    0.00225   -0.00115
MOLE    2
O9    4    0.277582    0.694558    0.084827    11.00000    0.04930    0.04838 =
         0.04095   -0.00751   -0.01844    0.00803
C35   1    0.353140    0.672628    0.117859    11.00000    0.02977    0.04081 =
         0.02486    0.00638    0.00044   -0.00794
C34   1    0.393001    0.729988    0.169018    11.00000    0.06001    0.05029 =
         0.03722    0.00829   -0.01424   -0.02281
AFIX 137
H07A  2    0.359294    0.786407    0.164580    11.00000   -1.50000
H07B  2    0.471048    0.735953    0.166375    11.00000   -1.50000
H07C  2    0.374887    0.705341    0.209756    11.00000   -1.50000
AFIX   0
C36   1    0.407664    0.588647    0.110068    11.00000    0.04564    0.05744 =
         0.04297    0.00747    0.00188    0.01199
AFIX 137
H07D  2    0.367752    0.554070    0.079190    11.00000   -1.50000
H07E  2    0.410320    0.558529    0.150400    11.00000   -1.50000
H07F  2    0.480833    0.598029    0.095483    11.00000   -1.50000
AFIX   0
CO1   7    0.657954    0.104369    0.153633    11.00000    0.01241    0.01148 =
         0.01387   -0.00098    0.00235   -0.00033
O1    4    0.551293    0.098737    0.224608    11.00000    0.01971    0.01655 =
         0.02429   -0.00169    0.00830   -0.00123
O11   4    0.372554    0.300520    0.347204    11.00000    0.06860    0.05586 =
         0.04539   -0.01757    0.01696   -0.01335
O10   4    0.402068    0.214306    0.242167    11.00000    0.04128    0.03754 =
         0.04171   -0.00418    0.01427    0.01178
PART    1
C30   1    0.065866    0.123187    0.158963    21.00000    0.01892    0.03935 =
         0.01955   -0.01084   -0.00210    0.00345
O6    4    0.161563   -0.022108    0.165039    21.00000    0.05304    0.02621 =
         0.07201   -0.01866   -0.00717    0.00095
O5    4    0.226366    0.093033    0.232071    21.00000    0.03432    0.03753 =
         0.03097   -0.00740   -0.01103    0.00657
O7    4    0.256100    0.096563    0.119228    21.00000    0.02099    0.06266 =
         0.03965    0.00350    0.00823    0.00700
F4    5   -0.005143    0.105124    0.203360    21.00000    0.02699    0.06590 =
         0.04571   -0.01156    0.01704   -0.00972
F5    5    0.021572    0.102264    0.102665    21.00000    0.03568    0.12472 =
         0.04126   -0.04057   -0.02119    0.03877
F6    5    0.079958    0.206695    0.159335    21.00000    0.03884    0.03538 =
         0.05949    0.00628    0.00296    0.01578
S2    6    0.192129    0.065820    0.170382    21.00000    0.01763    0.02521 =
         0.02749   -0.00669   -0.00269    0.00384
PART    2
C30A  1    0.058386    0.118790    0.147253   -21.00000    0.01892    0.03935 =
         0.01955   -0.01084   -0.00210    0.00345
F5A   5    0.015780    0.060868    0.119214   -21.00000    0.01072    0.07168 =
         0.03712   -0.01991   -0.01006   -0.00209
F6A   5    0.055975    0.189297    0.116796   -21.00000    0.04123    0.04845 =
         0.06091    0.02982   -0.01357    0.00173
S2A   6    0.192750    0.089578    0.176844   -21.00000    0.01763    0.02521 =
         0.02749   -0.00669   -0.00269    0.00384
O5A   4    0.176340    0.020942    0.219149   -21.00000    0.04438    0.06037 =
         0.04869    0.04546    0.00346    0.01345
O6A   4    0.235192    0.167030    0.204849   -21.00000    0.04784    0.05171 =
         0.09920   -0.04549   -0.03167    0.00027
O7A   4    0.242645    0.070053    0.120578   -21.00000    0.02099    0.06266 =
         0.03965    0.00350    0.00823    0.00700
F4A   5   -0.002277    0.127174    0.193981   -21.00000    0.02303    0.11329 =
         0.06015    0.05589    0.03398    0.04417
HKLF    4
 
REM  jwj273_0m in P2(1)/n
REM R1 =  0.0288 for   7135 Fo > 4sig(Fo)  and  0.0307 for all   7577 data
REM    638 parameters refined using      4 restraints
 
END  
     
WGHT      0.0322      3.8776 
REM Highest difference peak  0.472,  deepest hole -0.505,  1-sigma level  0.048
Q1    1   0.2772  0.1261  0.1564  11.00000  0.05    0.47
Q2    1   0.3753  0.3632  0.3585  11.00000  0.05    0.42
Q3    1   0.5946  0.1669  0.3950  11.00000  0.05    0.41
Q4    1   0.5610  0.0549  0.4451  11.00000  0.05    0.35
Q5    1   0.7795  0.0472  0.3919  11.00000  0.05    0.33
Q6    1   0.7076 -0.0544  0.0813  11.00000  0.05    0.33
Q7    1   0.3265  0.3461  0.3258  11.00000  0.05    0.33
Q8    1   0.7069  0.2750  0.0906  11.00000  0.05    0.32
Q9    1   0.7811 -0.0064  0.0667  11.00000  0.05    0.31
Q10   1   0.3228  0.6852  0.0575  11.00000  0.05    0.31
Q11   1   0.7869 -0.0528  0.1115  11.00000  0.05    0.30
Q12   1   0.7863  0.2643  0.1277  11.00000  0.05    0.30
Q13   1   0.6749  0.1190  0.4573  11.00000  0.05    0.29
Q14   1   0.1226  0.0954  0.1654  11.00000  0.05    0.28
Q15   1   0.1771  0.0624  0.2566  11.00000  0.05    0.28
Q16   1   0.7225  0.1017  0.1797  11.00000  0.05    0.26
Q17   1   0.7884 -0.0812  0.0630  11.00000  0.05    0.26
Q18   1   0.7966  0.3027  0.0810  11.00000  0.05    0.25
Q19   1   0.7852  0.2251  0.0746  11.00000  0.05    0.25
Q20   1   0.8375  0.1878  0.0381  11.00000  0.05    0.22
;
# start Validation Reply Form
_vrf_PLAT203_shelxl              
;
PROBLEM: Negative Isotropic ADP for H11A ............. -0.036 Report
RESPONSE: Originates from a disordered outer sphere water molecule.
;
_vrf_PLAT214_shelxl              
;
PROBLEM: Atom F4A (Anion/Solvent) ADP max/min Ratio 12.5 prolat
RESPONSE: Due to disordered electron density in an outer sphere trifoliate counterion that occupies two overlapping positions.
;
# end Validation Reply Form
####################################################################### 
# 
# This file contains crystal structure data downloaded from the 
# Cambridge Structural Database (CSD) hosted by the Cambridge 
# Crystallographic Data Centre (CCDC).
# 
# Full information about CCDC data access policies and citation 
# guidelines are available at http://www.ccdc.cam.ac.uk/access/V1 
# 
# Audit and citation data items may have been added by the CCDC. 
# Please retain this information to preserve the provenance of 
# this file and to allow appropriate attribution of the data. 
# 
#######################################################################

data_shelxl
_database_code_depnum_ccdc_archive 'CCDC 1060294'
_audit_update_record             
;
2015-04-18 deposited with the CCDC.
2015-06-09 downloaded from the CCDC.
;

_audit_creation_method           SHELXL-97
_chemical_name_systematic        
;
 ?
;
_chemical_name_common            jwj278
_chemical_melting_point          ?
_chemical_formula_moiety         ?
_chemical_formula_sum            'C30 H30 F6 N6 O11 S2 Zn'
_chemical_formula_weight         894.09

loop_
_atom_type_symbol
_atom_type_description
_atom_type_scat_dispersion_real
_atom_type_scat_dispersion_imag
_atom_type_scat_source
C C 0.0033 0.0016 'International Tables Vol C Tables 4.2.6.8 and 6.1.1.4'
H H 0.0000 0.0000 'International Tables Vol C Tables 4.2.6.8 and 6.1.1.4'
N N 0.0061 0.0033 'International Tables Vol C Tables 4.2.6.8 and 6.1.1.4'
O O 0.0106 0.0060 'International Tables Vol C Tables 4.2.6.8 and 6.1.1.4'
F F 0.0171 0.0103 'International Tables Vol C Tables 4.2.6.8 and 6.1.1.4'
S S 0.1246 0.1234 'International Tables Vol C Tables 4.2.6.8 and 6.1.1.4'
Zn Zn 0.2839 1.4301 'International Tables Vol C Tables 4.2.6.8 and 6.1.1.4'

_symmetry_cell_setting           Triclinic
_symmetry_space_group_name_H-M   P-1

loop_
_symmetry_equiv_pos_as_xyz
'x, y, z'
'-x, -y, -z'

_cell_length_a                   14.707(3)
_cell_length_b                   21.388(4)
_cell_length_c                   25.657(5)
_cell_angle_alpha                67.683(3)
_cell_angle_beta                 75.282(3)
_cell_angle_gamma                89.683(3)
_cell_volume                     7184(2)
_cell_formula_units_Z            8
_cell_measurement_temperature    100(2)
_cell_measurement_reflns_used    9753
_cell_measurement_theta_min      2.40
_cell_measurement_theta_max      25.31

_exptl_crystal_description       blocks
_exptl_crystal_colour            white
_exptl_crystal_size_max          0.24
_exptl_crystal_size_mid          0.22
_exptl_crystal_size_min          0.14
_exptl_crystal_density_meas      ?
_exptl_crystal_density_diffrn    1.653
_exptl_crystal_density_method    'not measured'
_exptl_crystal_F_000             3648
_exptl_absorpt_coefficient_mu    0.899
_exptl_absorpt_correction_type   multi-scan
_exptl_absorpt_correction_T_min  0.8132
_exptl_absorpt_correction_T_max  0.8845
_exptl_absorpt_process_details   SADABS

_exptl_special_details           
;
 ?
;

_diffrn_ambient_temperature      100(2)
_diffrn_radiation_wavelength     0.71073
_diffrn_radiation_type           MoK\a
_diffrn_radiation_source         'fine-focus sealed tube'
_diffrn_radiation_monochromator  graphite
_diffrn_measurement_device_type  'Bruker APEX-I CCD'
_diffrn_measurement_method       'phi and omega scans'
_diffrn_detector_area_resol_mean 8.366
_diffrn_reflns_number            154218
_diffrn_reflns_av_R_equivalents  0.0354
_diffrn_reflns_av_sigmaI/netI    0.0276
_diffrn_reflns_limit_h_min       -17
_diffrn_reflns_limit_h_max       17
_diffrn_reflns_limit_k_min       -25
_diffrn_reflns_limit_k_max       25
_diffrn_reflns_limit_l_min       -30
_diffrn_reflns_limit_l_max       30
_diffrn_reflns_theta_min         1.44
_diffrn_reflns_theta_max         25.41
_reflns_number_total             26302
_reflns_number_gt                14971
_reflns_threshold_expression     >2sigma(I)

_computing_data_collection       'Bruker APEX2'
_computing_cell_refinement       'Bruker SAINT'
_computing_data_reduction        'Bruker SAINT'
_computing_structure_solution    SHELXS-97
_computing_structure_refinement  SHELXL-97
_computing_molecular_graphics    ORTEP-32
_computing_publication_material  WinGX

_refine_special_details          
;
 Refinement of F^2^ against ALL reflections.  The weighted R-factor wR and
 goodness of fit S are based on F^2^, conventional R-factors R are based
 on F, with F set to zero for negative F^2^. The threshold expression of
 F^2^ > 2sigma(F^2^) is used only for calculating R-factors(gt) etc. and is
 not relevant to the choice of reflections for refinement.  R-factors based
 on F^2^ are statistically about twice as large as those based on F, and R-
 factors based on ALL data will be even larger.
;

_refine_ls_structure_factor_coef Fsqd
_refine_ls_matrix_type           full
_refine_ls_weighting_scheme      calc
_refine_ls_weighting_details     
'calc w=1/[\s^2^(Fo^2^)+(0.1044P)^2^+13.7982P] where P=(Fo^2^+2Fc^2^)/3'
_atom_sites_solution_primary     direct
_atom_sites_solution_secondary   difmap
_atom_sites_solution_hydrogens   geom
_refine_ls_hydrogen_treatment    mixed
_refine_ls_extinction_method     none
_refine_ls_extinction_coef       ?
_refine_ls_number_reflns         26302
_refine_ls_number_parameters     2175
_refine_ls_number_restraints     45
_refine_ls_R_factor_all          0.0954
_refine_ls_R_factor_gt           0.0603
_refine_ls_wR_factor_ref         0.2152
_refine_ls_wR_factor_gt          0.1791
_refine_ls_goodness_of_fit_ref   1.101
_refine_ls_restrained_S_all      1.100
_refine_ls_shift/su_max          0.001
_refine_ls_shift/su_mean         0.000

loop_
_atom_site_label
_atom_site_type_symbol
_atom_site_fract_x
_atom_site_fract_y
_atom_site_fract_z
_atom_site_U_iso_or_equiv
_atom_site_adp_type
_atom_site_occupancy
_atom_site_symmetry_multiplicity
_atom_site_calc_flag
_atom_site_refinement_flags
_atom_site_disorder_assembly
_atom_site_disorder_group
C1 C 0.3681(3) 0.2016(2) 0.41173(18) 0.0122(9) Uani 1 1 d . . .
H1 H 0.3868 0.2252 0.3704 0.015 Uiso 1 1 calc R . .
C2 C 0.4357(3) 0.1942(2) 0.4414(2) 0.0161(10) Uani 1 1 d . . .
H2 H 0.4993 0.2127 0.4213 0.019 Uiso 1 1 calc R . .
C3 C 0.4085(3) 0.1588(2) 0.5018(2) 0.0208(11) Uani 1 1 d . . .
H3 H 0.4533 0.1524 0.5238 0.025 Uiso 1 1 calc R . .
C4 C 0.3146(3) 0.1329(2) 0.5294(2) 0.0183(10) Uani 1 1 d . . .
H4 H 0.2947 0.1088 0.5707 0.022 Uiso 1 1 calc R . .
C5 C 0.2497(3) 0.1419(2) 0.49692(18) 0.0104(9) Uani 1 1 d . . .
C6 C 0.1460(3) 0.1094(2) 0.52569(18) 0.0112(9) Uani 1 1 d . . .
C7 C 0.1283(3) 0.0745(2) 0.59266(18) 0.0165(10) Uani 1 1 d . . .
H7A H 0.1424 0.1077 0.6080 0.025 Uiso 1 1 calc R . .
H7B H 0.1691 0.0377 0.6019 0.025 Uiso 1 1 calc R . .
H7C H 0.0619 0.0557 0.6107 0.025 Uiso 1 1 calc R . .
C8 C 0.1326(3) 0.0562(2) 0.50016(19) 0.0114(9) Uani 1 1 d . . .
C9 C 0.1078(3) -0.0125(2) 0.5365(2) 0.0196(11) Uani 1 1 d . . .
H9 H 0.0924 -0.0269 0.5778 0.024 Uiso 1 1 calc R . .
C10 C 0.1058(3) -0.0594(2) 0.5114(2) 0.0257(12) Uani 1 1 d . . .
H10 H 0.0890 -0.1063 0.5354 0.031 Uiso 1 1 calc R . .
C11 C 0.1284(3) -0.0374(2) 0.4511(2) 0.0227(11) Uani 1 1 d . . .
H11 H 0.1288 -0.0689 0.4330 0.027 Uiso 1 1 calc R . .
C12 C 0.1506(3) 0.0316(2) 0.4176(2) 0.0177(10) Uani 1 1 d . . .
H12 H 0.1662 0.0470 0.3762 0.021 Uiso 1 1 calc R . .
C13 C 0.0764(3) 0.1635(2) 0.51291(18) 0.0101(9) Uani 1 1 d . . .
C14 C 0.0170(3) 0.1800(2) 0.55725(19) 0.0139(10) Uani 1 1 d . . .
H14 H 0.0194 0.1567 0.5965 0.017 Uiso 1 1 calc R . .
C15 C -0.0463(3) 0.2582(2) 0.49054(18) 0.0134(10) Uani 1 1 d . . .
H15 H -0.0899 0.2910 0.4818 0.016 Uiso 1 1 calc R . .
C16 C 0.0121(3) 0.2439(2) 0.44509(18) 0.0114(9) Uani 1 1 d . . .
C17 C 0.0577(3) 0.1494(2) 0.31911(19) 0.0152(10) Uani 1 1 d . . .
H17 H 0.1093 0.1243 0.3114 0.018 Uiso 1 1 calc R . .
C18 C -0.0223(3) 0.1403(2) 0.30269(19) 0.0180(10) Uani 1 1 d . . .
H18 H -0.0260 0.1095 0.2845 0.022 Uiso 1 1 calc R . .
C19 C -0.0967(3) 0.1775(2) 0.31364(19) 0.0187(10) Uani 1 1 d . . .
H19 H -0.1532 0.1718 0.3037 0.022 Uiso 1 1 calc R . .
C20 C -0.0884(3) 0.2228(2) 0.33908(18) 0.0150(10) Uani 1 1 d . . .
H20 H -0.1388 0.2490 0.3462 0.018 Uiso 1 1 calc R . .
C21 C -0.0058(3) 0.2299(2) 0.35434(18) 0.0120(10) Uani 1 1 d . . .
C22 C 0.0093(3) 0.2812(2) 0.38116(18) 0.0110(9) Uani 1 1 d . . .
C23 C -0.0713(3) 0.3272(2) 0.37927(19) 0.0152(10) Uani 1 1 d . . .
H23A H -0.1310 0.2999 0.4045 0.023 Uiso 1 1 calc R . .
H23B H -0.0759 0.3489 0.3390 0.023 Uiso 1 1 calc R . .
H23C H -0.0584 0.3622 0.3931 0.023 Uiso 1 1 calc R . .
C24 C 0.1045(3) 0.3262(2) 0.34505(17) 0.0101(9) Uani 1 1 d . . .
C25 C 0.1085(3) 0.3945(2) 0.31056(18) 0.0152(10) Uani 1 1 d . . .
H25 H 0.0518 0.4156 0.3085 0.018 Uiso 1 1 calc R . .
C26 C 0.1957(3) 0.4325(2) 0.27881(18) 0.0151(10) Uani 1 1 d . . .
H26 H 0.1988 0.4793 0.2545 0.018 Uiso 1 1 calc R . .
C27 C 0.2779(3) 0.4013(2) 0.28309(19) 0.0168(10) Uani 1 1 d . . .
H27 H 0.3383 0.4262 0.2630 0.020 Uiso 1 1 calc R . .
C28 C 0.2689(3) 0.3331(2) 0.31746(18) 0.0134(9) Uani 1 1 d . . .
H28 H 0.3250 0.3113 0.3202 0.016 Uiso 1 1 calc R . .
C29 C 0.7171(3) 0.1736(2) 0.17762(18) 0.0157(10) Uani 1 1 d . . .
H29 H 0.6624 0.1971 0.1741 0.019 Uiso 1 1 calc R . .
C30 C 0.7049(3) 0.1052(2) 0.21216(19) 0.0184(10) Uani 1 1 d . . .
H30 H 0.6435 0.0817 0.2315 0.022 Uiso 1 1 calc R . .
C31 C 0.7849(3) 0.0717(2) 0.2180(2) 0.0183(10) Uani 1 1 d . . .
H31 H 0.7792 0.0249 0.2426 0.022 Uiso 1 1 calc R . .
C32 C 0.8717(3) 0.1066(2) 0.18797(19) 0.0151(10) Uani 1 1 d . . .
H32 H 0.9269 0.0837 0.1911 0.018 Uiso 1 1 calc R . .
C33 C 0.8801(3) 0.1757(2) 0.15271(18) 0.0120(9) Uani 1 1 d . . .
C34 C 0.9766(3) 0.2168(2) 0.11842(18) 0.0118(9) Uani 1 1 d . . .
C35 C 1.0555(3) 0.1686(2) 0.12258(19) 0.0158(10) Uani 1 1 d . . .
H35A H 1.0434 0.1344 0.1077 0.024 Uiso 1 1 calc R . .
H35B H 1.0566 0.1460 0.1635 0.024 Uiso 1 1 calc R . .
H35C H 1.1167 0.1948 0.0991 0.024 Uiso 1 1 calc R . .
C36 C 0.9931(3) 0.2674(2) 0.14569(17) 0.0110(9) Uani 1 1 d . . .
C37 C 1.0732(3) 0.2702(2) 0.16491(18) 0.0132(10) Uani 1 1 d . . .
H37 H 1.1220 0.2422 0.1593 0.016 Uiso 1 1 calc R . .
C38 C 1.0812(3) 0.3140(2) 0.19224(18) 0.0155(10) Uani 1 1 d . . .
H38 H 1.1356 0.3167 0.2051 0.019 Uiso 1 1 calc R . .
C39 C 1.0081(3) 0.3538(2) 0.20050(18) 0.0149(10) Uani 1 1 d . . .
H39 H 1.0111 0.3836 0.2198 0.018 Uiso 1 1 calc R . .
C40 C 0.9311(3) 0.3490(2) 0.18002(18) 0.0138(10) Uani 1 1 d . . .
H40 H 0.8809 0.3759 0.1859 0.017 Uiso 1 1 calc R . .
C41 C 0.9792(3) 0.2545(2) 0.05342(18) 0.0122(9) Uani 1 1 d . . .
C42 C 1.0404(3) 0.2404(2) 0.00941(18) 0.0144(10) Uani 1 1 d . . .
H42 H 1.0830 0.2071 0.0195 0.017 Uiso 1 1 calc R . .
C43 C 0.9813(3) 0.3189(2) -0.05987(19) 0.0163(10) Uani 1 1 d . . .
H43 H 0.9807 0.3417 -0.0996 0.020 Uiso 1 1 calc R . .
C44 C 0.9193(3) 0.3352(2) -0.01685(18) 0.0109(9) Uani 1 1 d . . .
C45 C 0.8544(3) 0.4719(2) 0.0732(2) 0.0196(11) Uani 1 1 d . . .
H45 H 0.8411 0.4574 0.1145 0.024 Uiso 1 1 calc R . .
C46 C 0.8780(3) 0.5403(2) 0.0390(2) 0.0235(12) Uani 1 1 d . . .
H46 H 0.8798 0.5725 0.0561 0.028 Uiso 1 1 calc R . .
C47 C 0.8988(3) 0.5600(2) -0.0207(2) 0.0272(12) Uani 1 1 d . . .
H47 H 0.9177 0.6064 -0.0458 0.033 Uiso 1 1 calc R . .
C48 C 0.8923(3) 0.5125(2) -0.0439(2) 0.0197(11) Uani 1 1 d . . .
H48 H 0.9060 0.5260 -0.0851 0.024 Uiso 1 1 calc R . .
C49 C 0.8656(3) 0.4446(2) -0.0072(2) 0.0140(10) Uani 1 1 d . . .
C50 C 0.8505(3) 0.3902(2) -0.03130(18) 0.0116(9) Uani 1 1 d . . .
C51 C 0.8690(3) 0.4233(2) -0.09821(18) 0.0179(10) Uani 1 1 d . . .
H51A H 0.9350 0.4429 -0.1161 0.027 Uiso 1 1 calc R . .
H51B H 0.8273 0.4592 -0.1084 0.027 Uiso 1 1 calc R . .
H51C H 0.8566 0.3889 -0.1128 0.027 Uiso 1 1 calc R . .
C52 C 0.7469(3) 0.3586(2) -0.00316(18) 0.0116(9) Uani 1 1 d . . .
C53 C 0.6829(3) 0.3645(2) -0.0361(2) 0.0238(12) Uani 1 1 d . . .
H53 H 0.7038 0.3858 -0.0776 0.029 Uiso 1 1 calc R . .
C54 C 0.5895(4) 0.3398(3) -0.0089(2) 0.0275(12) Uani 1 1 d . . .
H54 H 0.5460 0.3434 -0.0315 0.033 Uiso 1 1 calc R . .
C55 C 0.5596(3) 0.3096(2) 0.0518(2) 0.0176(10) Uani 1 1 d . . .
H55 H 0.4955 0.2921 0.0718 0.021 Uiso 1 1 calc R . .
C56 C 0.6259(3) 0.3058(2) 0.08219(19) 0.0131(10) Uani 1 1 d . . .
H56 H 0.6056 0.2865 0.1238 0.016 Uiso 1 1 calc R . .
C57 C 0.5661(3) 0.4041(2) 0.56777(18) 0.0138(10) Uani 1 1 d . . .
H57 H 0.6170 0.3786 0.5598 0.017 Uiso 1 1 calc R . .
C58 C 0.4861(3) 0.3966(2) 0.55121(19) 0.0169(10) Uani 1 1 d . . .
H58 H 0.4820 0.3664 0.5325 0.020 Uiso 1 1 calc R . .
C59 C 0.4113(3) 0.4342(2) 0.5625(2) 0.0189(11) Uani 1 1 d . . .
H59 H 0.3544 0.4293 0.5527 0.023 Uiso 1 1 calc R . .
C60 C 0.4223(3) 0.4794(2) 0.58862(18) 0.0168(10) Uani 1 1 d . . .
H60 H 0.3734 0.5068 0.5958 0.020 Uiso 1 1 calc R . .
C61 C 0.5051(3) 0.4840(2) 0.60400(17) 0.0097(9) Uani 1 1 d . . .
C62 C 0.5223(3) 0.5355(2) 0.63074(18) 0.0107(9) Uani 1 1 d . . .
C63 C 0.4431(3) 0.5823(2) 0.62890(19) 0.0153(10) Uani 1 1 d . . .
H63A H 0.3831 0.5555 0.6543 0.023 Uiso 1 1 calc R . .
H63B H 0.4383 0.6041 0.5886 0.023 Uiso 1 1 calc R . .
H63C H 0.4572 0.6172 0.6426 0.023 Uiso 1 1 calc R . .
C64 C 0.6187(3) 0.5780(2) 0.59527(18) 0.0113(9) Uani 1 1 d . . .
C65 C 0.6235(3) 0.6465(2) 0.55962(18) 0.0148(10) Uani 1 1 d . . .
H65 H 0.5674 0.6683 0.5568 0.018 Uiso 1 1 calc R . .
C66 C 0.7121(4) 0.6828(2) 0.52806(19) 0.0191(11) Uani 1 1 d . . .
H66 H 0.7167 0.7293 0.5029 0.023 Uiso 1 1 calc R . .
C67 C 0.7926(3) 0.6508(2) 0.53358(19) 0.0185(11) Uani 1 1 d . . .
H67 H 0.8534 0.6751 0.5136 0.022 Uiso 1 1 calc R . .
C68 C 0.7831(3) 0.5826(2) 0.56876(19) 0.0160(10) Uani 1 1 d . . .
H68 H 0.8386 0.5603 0.5721 0.019 Uiso 1 1 calc R . .
C69 C 0.5223(3) 0.4962(2) 0.69526(18) 0.0106(9) Uani 1 1 d . . .
C70 C 0.4635(3) 0.5098(2) 0.74102(19) 0.0128(9) Uani 1 1 d . . .
H70 H 0.4219 0.5440 0.7322 0.015 Uiso 1 1 calc R . .
C71 C 0.5229(3) 0.4288(2) 0.80772(19) 0.0134(10) Uani 1 1 d . . .
H71 H 0.5243 0.4045 0.8471 0.016 Uiso 1 1 calc R . .
C72 C 0.5828(3) 0.4134(2) 0.76345(18) 0.0094(9) Uani 1 1 d . . .
C73 C 0.8762(3) 0.4484(2) 0.66446(19) 0.0130(10) Uani 1 1 d . . .
H73 H 0.8959 0.4727 0.6232 0.016 Uiso 1 1 calc R . .
C74 C 0.9432(3) 0.4384(2) 0.6949(2) 0.0157(10) Uani 1 1 d . . .
H74 H 1.0074 0.4558 0.6754 0.019 Uiso 1 1 calc R . .
C75 C 0.9142(3) 0.4022(2) 0.75476(19) 0.0145(9) Uani 1 1 d . . .
H75 H 0.9585 0.3945 0.7772 0.017 Uiso 1 1 calc R . .
C76 C 0.8207(3) 0.3774(2) 0.78169(18) 0.0123(9) Uani 1 1 d . . .
H76 H 0.8005 0.3523 0.8228 0.015 Uiso 1 1 calc R . .
C77 C 0.7558(3) 0.3893(2) 0.74860(18) 0.0106(9) Uani 1 1 d . . .
C78 C 0.6512(3) 0.3581(2) 0.77608(18) 0.0107(9) Uani 1 1 d . . .
C79 C 0.6319(3) 0.3220(2) 0.84302(17) 0.0149(10) Uani 1 1 d . . .
H79A H 0.6474 0.3543 0.8590 0.022 Uiso 1 1 calc R . .
H79B H 0.6709 0.2841 0.8523 0.022 Uiso 1 1 calc R . .
H79C H 0.5650 0.3046 0.8604 0.022 Uiso 1 1 calc R . .
C80 C 0.6363(3) 0.3059(2) 0.74950(18) 0.0108(9) Uani 1 1 d . . .
C81 C 0.6074(3) 0.2378(2) 0.78449(19) 0.0145(10) Uani 1 1 d . . .
H81 H 0.5901 0.2228 0.8259 0.017 Uiso 1 1 calc R . .
C82 C 0.6040(3) 0.1917(2) 0.7588(2) 0.0176(10) Uani 1 1 d . . .
H82 H 0.5842 0.1451 0.7825 0.021 Uiso 1 1 calc R . .
C83 C 0.6298(3) 0.2145(2) 0.6983(2) 0.0173(10) Uani 1 1 d . . .
H83 H 0.6301 0.1839 0.6794 0.021 Uiso 1 1 calc R . .
C84 C 0.6549(3) 0.2832(2) 0.66644(19) 0.0140(10) Uani 1 1 d . . .
H84 H 0.6712 0.2993 0.6249 0.017 Uiso 1 1 calc R . .
C85 C 0.3598(3) 0.2243(2) 0.8211(2) 0.0152(10) Uani 1 1 d . . .
H85 H 0.3484 0.2107 0.8622 0.018 Uiso 1 1 calc R . .
C86 C 0.3799(3) 0.2930(2) 0.7855(2) 0.0165(10) Uani 1 1 d . . .
H86 H 0.3819 0.3261 0.8017 0.020 Uiso 1 1 calc R . .
C87 C 0.3970(3) 0.3120(2) 0.7257(2) 0.0192(11) Uani 1 1 d . . .
H87 H 0.4119 0.3585 0.7001 0.023 Uiso 1 1 calc R . .
C88 C 0.3923(3) 0.2629(2) 0.70343(19) 0.0155(10) Uani 1 1 d . . .
H88 H 0.4043 0.2755 0.6624 0.019 Uiso 1 1 calc R . .
C89 C 0.3698(3) 0.1950(2) 0.74143(18) 0.0112(9) Uani 1 1 d . . .
C90 C 0.3558(3) 0.1391(2) 0.71861(18) 0.0100(9) Uani 1 1 d . . .
C91 C 0.3725(3) 0.1707(2) 0.65214(18) 0.0139(10) Uani 1 1 d . . .
H91A H 0.4375 0.1924 0.6335 0.021 Uiso 1 1 calc R . .
H91B H 0.3282 0.2049 0.6421 0.021 Uiso 1 1 calc R . .
H91C H 0.3625 0.1352 0.6382 0.021 Uiso 1 1 calc R . .
C92 C 0.2524(3) 0.1060(2) 0.74847(18) 0.0098(9) Uani 1 1 d . . .
C93 C 0.1886(3) 0.1093(2) 0.71607(19) 0.0144(10) Uani 1 1 d . . .
H93 H 0.2088 0.1296 0.6745 0.017 Uiso 1 1 calc R . .
C94 C 0.0947(3) 0.0828(2) 0.7446(2) 0.0182(10) Uani 1 1 d . . .
H94 H 0.0506 0.0843 0.7229 0.022 Uiso 1 1 calc R . .
C95 C 0.0668(3) 0.0540(2) 0.8055(2) 0.0154(10) Uani 1 1 d . . .
H95 H 0.0032 0.0360 0.8262 0.018 Uiso 1 1 calc R . .
C96 C 0.1334(3) 0.0520(2) 0.8348(2) 0.0153(10) Uani 1 1 d . . .
H96 H 0.1142 0.0326 0.8764 0.018 Uiso 1 1 calc R . .
C97 C 0.4255(3) 0.0853(2) 0.73396(18) 0.0093(9) Uani 1 1 d . . .
C98 C 0.4869(3) 0.0681(2) 0.69058(18) 0.0115(9) Uani 1 1 d . . .
H98 H 0.4845 0.0897 0.6511 0.014 Uiso 1 1 calc R . .
C99 C 0.5502(3) -0.0074(2) 0.75925(18) 0.0123(9) Uani 1 1 d . . .
H99 H 0.5944 -0.0395 0.7690 0.015 Uiso 1 1 calc R . .
C100 C 0.4893(3) 0.0073(2) 0.80364(18) 0.0102(9) Uani 1 1 d . . .
C101 C 0.2309(3) -0.0772(2) 0.92899(19) 0.0195(11) Uani 1 1 d . . .
H101 H 0.1751 -0.0550 0.9263 0.023 Uiso 1 1 calc R . .
C102 C 0.2215(4) -0.1457(2) 0.9626(2) 0.0228(12) Uani 1 1 d . . .
H102 H 0.1608 -0.1702 0.9821 0.027 Uiso 1 1 calc R . .
C103 C 0.3022(4) -0.1778(2) 0.9673(2) 0.0234(12) Uani 1 1 d . . .
H103 H 0.2980 -0.2247 0.9914 0.028 Uiso 1 1 calc R . .
C104 C 0.3887(4) -0.1415(2) 0.93676(19) 0.0197(11) Uani 1 1 d . . .
H104 H 0.4449 -0.1632 0.9386 0.024 Uiso 1 1 calc R . .
C106 C 0.4893(3) -0.0295(2) 0.86843(18) 0.0121(9) Uani 1 1 d . . .
C107 C 0.5697(3) -0.0761(2) 0.87179(19) 0.0160(10) Uani 1 1 d . . .
H10A H 0.5580 -0.1109 0.8575 0.024 Uiso 1 1 calc R . .
H10B H 0.5723 -0.0980 0.9125 0.024 Uiso 1 1 calc R . .
H10C H 0.6300 -0.0490 0.8475 0.024 Uiso 1 1 calc R . .
C108 C 0.5041(3) 0.0227(2) 0.89503(18) 0.0116(10) Uani 1 1 d . . .
C109 C 0.5830(4) 0.0264(2) 0.91424(19) 0.0184(11) Uani 1 1 d . . .
H109 H 0.6325 -0.0010 0.9087 0.022 Uiso 1 1 calc R . .
C110 C 0.5894(4) 0.0703(3) 0.9415(2) 0.0265(12) Uani 1 1 d . . .
H110 H 0.6433 0.0733 0.9547 0.032 Uiso 1 1 calc R . .
C111 C 0.5170(4) 0.1095(2) 0.9494(2) 0.0205(11) Uani 1 1 d . . .
H111 H 0.5198 0.1398 0.9681 0.025 Uiso 1 1 calc R . .
C112 C 0.4393(3) 0.1037(2) 0.92912(18) 0.0156(10) Uani 1 1 d . . .
H112 H 0.3884 0.1299 0.9352 0.019 Uiso 1 1 calc R . .
C113 C 0.1987(3) -0.0695(2) 0.2750(2) 0.0177(10) Uani 1 1 d . . .
C115 C 0.6304(5) 0.0601(3) 0.4371(3) 0.0489(17) Uani 1 1 d . . .
C116 C 0.1115(4) 0.2910(3) 0.6954(2) 0.0308(13) Uani 1 1 d . . .
C117 C 0.3001(3) 0.8175(2) 0.47238(19) 0.0155(10) Uani 1 1 d . . .
C118 C 0.2059(3) 0.4326(2) 0.7772(2) 0.0177(11) Uani 1 1 d . . .
C120 C 0.2955(3) 0.3194(2) 0.9752(2) 0.0184(11) Uani 1 1 d . . .
C205 C 0.3934(3) -0.0723(2) 0.90309(18) 0.0135(10) Uani 1 1 d . . .
N1 N 0.2765(3) 0.17730(17) 0.43826(15) 0.0110(8) Uani 1 1 d . . .
N2 N 0.1510(3) 0.07742(17) 0.44152(15) 0.0116(8) Uani 1 1 d . . .
N3 N 0.0723(3) 0.19690(17) 0.45748(14) 0.0090(8) Uani 1 1 d . . .
N4 N -0.0426(3) 0.22722(19) 0.54573(15) 0.0147(8) Uani 1 1 d . . .
N5 N 0.0660(3) 0.19176(18) 0.34533(15) 0.0124(8) Uani 1 1 d . . .
N6 N 0.1851(3) 0.29526(17) 0.34752(15) 0.0120(8) Uani 1 1 d . . .
N7 N 0.8018(3) 0.20862(18) 0.14880(15) 0.0126(8) Uani 1 1 d . . .
N8 N 0.9242(3) 0.30795(18) 0.15211(15) 0.0114(8) Uani 1 1 d . . .
N9 N 0.9194(2) 0.30219(17) 0.03940(14) 0.0090(8) Uani 1 1 d . . .
N10 N 1.0417(3) 0.27192(19) -0.04674(16) 0.0172(9) Uani 1 1 d . . .
N11 N 0.8494(3) 0.42489(17) 0.05083(16) 0.0138(8) Uani 1 1 d . . .
N12 N 0.7175(3) 0.32791(17) 0.05599(15) 0.0110(8) Uani 1 1 d . . .
N13 N 0.5758(3) 0.44588(17) 0.59470(15) 0.0121(8) Uani 1 1 d . . .
N14 N 0.6973(3) 0.54586(17) 0.59895(15) 0.0124(8) Uani 1 1 d . . .
N15 N 0.5816(2) 0.44840(17) 0.70760(14) 0.0088(8) Uani 1 1 d . . .
N16 N 0.4638(3) 0.47662(19) 0.79644(16) 0.0147(8) Uani 1 1 d . . .
N17 N 0.7835(2) 0.42546(17) 0.69007(15) 0.0100(8) Uani 1 1 d . . .
N18 N 0.6576(2) 0.32863(17) 0.69054(15) 0.0118(8) Uani 1 1 d . . .
N19 N 0.3558(2) 0.17627(17) 0.79951(15) 0.0108(8) Uani 1 1 d . . .
N20 N 0.2248(2) 0.07638(17) 0.80760(15) 0.0108(8) Uani 1 1 d . . .
N21 N 0.4284(2) 0.05356(17) 0.78967(14) 0.0091(8) Uani 1 1 d . . .
N22 N 0.5481(2) 0.02230(18) 0.70350(15) 0.0129(8) Uani 1 1 d . . .
N23 N 0.3148(3) -0.04002(17) 0.89982(15) 0.0134(8) Uani 1 1 d . . .
N24 N 0.4338(3) 0.06235(17) 0.90132(15) 0.0118(8) Uani 1 1 d . . .
O1 O 0.2763(2) 0.17237(17) 0.32099(13) 0.0163(7) Uani 1 1 d D . .
O2 O 0.7180(2) 0.33469(17) 0.17206(14) 0.0176(7) Uani 1 1 d D . .
O3 O 0.7846(2) 0.42379(16) 0.57134(13) 0.0149(7) Uani 1 1 d D . .
O4 O 0.2266(2) 0.08680(17) 0.92194(14) 0.0187(7) Uani 1 1 d D . .
O5 O 0.1114(2) 0.02014(16) 0.21054(14) 0.0211(8) Uani 1 1 d . . .
O6 O 0.2310(2) 0.06005(15) 0.24433(14) 0.0189(7) Uani 1 1 d . . .
O7 O 0.0814(2) 0.00224(17) 0.31320(14) 0.0247(8) Uani 1 1 d . . .
O11 O 0.7395(4) 0.0520(3) 0.34985(19) 0.098(2) Uani 1 1 d . . .
O12 O 0.5972(2) 0.10766(16) 0.33821(15) 0.0262(8) Uani 1 1 d . . .
O13 O 0.5846(6) -0.0123(2) 0.3882(3) 0.154(4) Uani 1 1 d . . .
O14 O 0.2539(2) 0.31658(17) 0.60639(15) 0.0345(9) Uani 1 1 d . . .
O15 O 0.1038(2) 0.35598(15) 0.59092(13) 0.0182(7) Uani 1 1 d . . .
O16 O 0.1235(3) 0.23641(16) 0.62033(17) 0.0466(12) Uani 1 1 d . . .
O17 O 0.2687(2) 0.68770(15) 0.50592(14) 0.0190(7) Uani 1 1 d . . .
O18 O 0.3887(2) 0.73039(16) 0.53758(14) 0.0233(8) Uani 1 1 d . . .
O19 O 0.4185(2) 0.74475(17) 0.43585(15) 0.0257(8) Uani 1 1 d . . .
O20 O 0.1119(2) 0.51965(16) 0.71651(14) 0.0205(8) Uani 1 1 d . . .
O21 O 0.2357(2) 0.56198(15) 0.74569(14) 0.0214(8) Uani 1 1 d . . .
O22 O 0.0882(2) 0.50253(16) 0.81849(14) 0.0225(8) Uani 1 1 d . . .
O26 O 0.4124(2) 0.25043(16) 0.93220(14) 0.0242(8) Uani 1 1 d . . .
O27 O 0.2646(2) 0.19025(15) 1.00394(14) 0.0215(8) Uani 1 1 d . . .
O28 O 0.3880(2) 0.22977(16) 1.03512(14) 0.0207(8) Uani 1 1 d . . .
O29 O 0.2793(2) 0.69414(17) 0.65487(15) 0.0218(8) Uani 1 1 d D . .
O30 O 0.1488(3) -0.00087(18) 1.03308(15) 0.0293(9) Uani 1 1 d D . .
O31 O 0.9195(2) 0.33774(16) 0.58478(14) 0.0225(7) Uani 1 1 d . . .
O32 O 0.8360(3) 0.50671(17) 0.45885(14) 0.0240(8) Uani 1 1 d D . .
O33 O 0.7713(3) 0.44352(17) 0.39959(15) 0.0200(7) Uani 1 1 d D . .
O34 O 0.4920(3) 0.3275(2) 0.27929(17) 0.0423(10) Uani 1 1 d . . .
O35 O 0.6500(3) 0.24884(18) 0.28379(15) 0.0285(9) Uani 1 1 d D . .
O36 O 0.3356(3) 0.25742(19) 0.20903(15) 0.0327(9) Uani 1 1 d D . .
O37 O 0.4926(3) 0.1763(2) 0.20959(18) 0.0442(11) Uani 1 1 d . . .
O38 O 0.2697(2) 0.19367(16) 0.15091(15) 0.0212(8) Uani 1 1 d D . .
O39 O 0.2230(3) 0.05648(17) 0.09327(15) 0.0219(8) Uani 1 1 d D . .
O40 O 0.9932(2) 0.42734(18) 0.45844(15) 0.0335(9) Uani 1 1 d . . .
O41 O 0.4101(3) 0.0864(2) 0.3369(2) 0.0550(13) Uani 1 1 d . . .
O42 O -0.0078(3) 0.07992(19) 1.02728(16) 0.0388(10) Uani 1 1 d . . .
F1 F 0.2398(2) -0.08259(15) 0.31795(14) 0.0365(8) Uani 1 1 d . . .
F2 F 0.2640(2) -0.06935(14) 0.22816(13) 0.0323(7) Uani 1 1 d . . .
F3 F 0.1318(2) -0.11957(13) 0.29111(12) 0.0258(7) Uani 1 1 d . . .
F7 F 0.6749(6) 0.1189(2) 0.4268(3) 0.149(3) Uani 1 1 d . . .
F8 F 0.5464(4) 0.0647(4) 0.46381(18) 0.147(3) Uani 1 1 d . . .
F9 F 0.6638(3) 0.0105(2) 0.47459(15) 0.0530(10) Uani 1 1 d . . .
F10 F 0.0171(2) 0.2751(3) 0.71323(14) 0.0847(16) Uani 1 1 d . . .
F12 F 0.1260(4) 0.34660(19) 0.70164(17) 0.0775(16) Uani 1 1 d . . .
F13 F 0.1510(2) 0.24266(15) 0.73117(11) 0.0367(8) Uani 1 1 d . . .
F14 F 0.2609(2) 0.82994(14) 0.42856(13) 0.0335(8) Uani 1 1 d . . .
F15 F 0.3671(2) 0.86848(13) 0.45597(12) 0.0257(7) Uani 1 1 d . . .
F16 F 0.2338(2) 0.81847(14) 0.51807(12) 0.0275(7) Uani 1 1 d . . .
F17 F 0.1392(2) 0.38110(13) 0.79572(12) 0.0241(7) Uani 1 1 d . . .
F18 F 0.2673(2) 0.43281(14) 0.72906(13) 0.0302(7) Uani 1 1 d . . .
F19 F 0.2514(2) 0.42111(15) 0.81826(13) 0.0343(8) Uani 1 1 d . . .
F23 F 0.3620(2) 0.37018(13) 0.95709(13) 0.0306(7) Uani 1 1 d . . .
F24 F 0.2483(2) 0.33208(15) 0.93469(13) 0.0333(7) Uani 1 1 d . . .
F25 F 0.2343(2) 0.31787(15) 1.02452(13) 0.0326(8) Uani 1 1 d . . .
S1 S 0.14979(8) 0.01238(5) 0.25907(5) 0.0121(2) Uani 1 1 d . . .
S3 S 0.63835(12) 0.04931(6) 0.37146(6) 0.0322(4) Uani 1 1 d . . .
S4 S 0.15347(8) 0.30032(5) 0.62026(4) 0.0123(2) Uani 1 1 d . . .
S5 S 0.34996(8) 0.73608(5) 0.48978(5) 0.0129(3) Uani 1 1 d . . .
S6 S 0.15438(8) 0.51304(5) 0.76309(5) 0.0120(2) Uani 1 1 d . . .
S8 S 0.34593(8) 0.23858(5) 0.98791(5) 0.0129(3) Uani 1 1 d . . .
Z1 Zn 0.17837(3) 0.18569(2) 0.38719(2) 0.00895(14) Uani 1 1 d . . .
Z2 Zn 0.81516(4) 0.31830(2) 0.10729(2) 0.00971(14) Uani 1 1 d . . .
Z3 Zn 0.68701(3) 0.43679(2) 0.63794(2) 0.00848(14) Uani 1 1 d . . .
Z4 Zn 0.32378(3) 0.06964(2) 0.85781(2) 0.00941(14) Uani 1 1 d . . .
O8A O 0.4035 0.3932 0.1672 0.0325(10) Uani 0.511(4) 1 d P A 1
O9A O 0.3458 0.5034 0.1442 0.0543(13) Uani 0.511(4) 1 d P A 1
O10A O 0.4826 0.4973 0.0882 0.0241(16) Uani 0.511(4) 1 d P A 1
S2A S 0.3982(2) 0.45791(11) 0.12637(9) 0.0122(6) Uani 0.511(4) 1 d P A 1
F4A F 0.3920 0.4001 0.0518 0.0575(10) Uani 0.511(4) 1 d P A 1
F5A F 0.3403 0.4986 0.0274 0.0590(12) Uani 0.511(4) 1 d P A 1
F6A F 0.2601 0.3952 0.1109 0.046(2) Uani 0.511(4) 1 d P A 1
C114 C 0.3443 0.4309 0.0798 0.0182(15) Uani 0.511(4) 1 d P A 1
S2B S 0.3410(3) 0.44871(14) 0.13105(12) 0.0222(8) Uani 0.489(4) 1 d P A 2
F4B F 0.3912(6) 0.3981(4) 0.0514(3) 0.0575(10) Uani 0.489(4) 1 d P A 2
F5B F 0.3391(5) 0.4959(4) 0.0285(3) 0.0590(12) Uani 0.489(4) 1 d P A 2
F6B F 0.4844(4) 0.4813(4) 0.0368(2) 0.045(2) Uani 0.489(4) 1 d P . 2
C200 C 0.3940(7) 0.4631(5) 0.0528(4) 0.0182(15) Uani 0.489(4) 1 d P A 2
O8B O 0.4052(5) 0.3940(3) 0.1633(3) 0.0325(10) Uani 0.489(4) 1 d P A 2
O9B O 0.3470(7) 0.5047(4) 0.1395(3) 0.0543(13) Uani 0.489(4) 1 d P A 2
O10B O 0.2426(5) 0.4274(3) 0.1423(3) 0.0262(17) Uani 0.489(4) 1 d P A 2
O44A O 0.1417(3) 0.20023(19) 0.88360(15) 0.0205(10) Uani 0.809(6) 1 d P B 1
O44B O 0.0917(13) 0.1622(9) 0.9153(7) 0.0205(10) Uani 0.191(6) 1 d P B 2
O43A O 0.6415(5) 0.4527(3) 0.1326(3) 0.0330(13) Uani 0.567(6) 1 d P C 1
O43B O 0.5784(7) 0.4166(5) 0.1628(4) 0.0330(13) Uani 0.433(6) 1 d P C 2
C119 C -0.1501(5) 0.1781(3) 0.8305(2) 0.0194(15) Uani 0.766(3) 1 d PD D 1
S7A S -0.10310(14) 0.20621(10) 0.87763(9) 0.0113(4) Uani 0.766(3) 1 d PD D 1
F20A F -0.0914(4) 0.1442(2) 0.8057(2) 0.0417(13) Uani 0.766(3) 1 d PD D 1
F21A F -0.1731(7) 0.2291(5) 0.7881(2) 0.0188(12) Uani 0.766(3) 1 d PD D 1
F22A F -0.2331(3) 0.1388(2) 0.86083(19) 0.0574(15) Uani 0.766(3) 1 d PD D 1
O23A O -0.0168(3) 0.24767(19) 0.83910(15) 0.0207(9) Uani 0.766(3) 1 d PD D 1
O24A O -0.0871(7) 0.1418(3) 0.9212(4) 0.0154(14) Uani 0.766(3) 1 d PD D 1
O25A O -0.1781(3) 0.2406(2) 0.90024(15) 0.0245(10) Uani 0.766(3) 1 d PD D 1
O23B O -0.0819(10) 0.2651(6) 0.8585(5) 0.0207(9) Uani 0.234(3) 1 d PD D 2
O24B O -0.101(3) 0.1362(12) 0.9127(15) 0.0154(14) Uani 0.234(3) 1 d PD D 2
O25B O -0.2332(9) 0.1991(7) 0.9037(5) 0.0245(10) Uani 0.234(3) 1 d PD D 2
S7B S -0.1347(5) 0.1987(4) 0.8778(4) 0.0113(4) Uani 0.234(3) 1 d PD D 2
F20B F -0.0476(12) 0.1817(8) 0.7874(7) 0.0417(13) Uani 0.234(3) 1 d PD D 2
F21B F -0.164(3) 0.2376(17) 0.7739(11) 0.0188(12) Uani 0.234(3) 1 d PD D 2
F22B F -0.1807(11) 0.1256(8) 0.8256(7) 0.0574(15) Uani 0.234(3) 1 d PD D 2
C201 C -0.1369(16) 0.1859(11) 0.8131(8) 0.0194(15) Uani 0.234(3) 1 d PD D 2
H1X H 0.316(3) 0.145(2) 0.334(2) 0.034(16) Uiso 1 1 d D . .
H1Y H 0.293(4) 0.196(2) 0.2848(10) 0.039(17) Uiso 1 1 d D . .
H2X H 0.704(4) 0.306(2) 0.2075(11) 0.036(17) Uiso 1 1 d D . .
H2Y H 0.681(3) 0.3651(17) 0.168(2) 0.014(13) Uiso 1 1 d D . .
H3X H 0.798(4) 0.447(2) 0.5348(10) 0.030(15) Uiso 1 1 d D . .
H3Y H 0.824(2) 0.3946(17) 0.5805(18) 0.004(11) Uiso 1 1 d D . .
H4X H 0.190(3) 0.116(2) 0.911(2) 0.027(10) Uiso 1 1 d D . .
H4Y H 0.211(4) 0.0552(19) 0.9565(12) 0.027(10) Uiso 1 1 d D . .
H29X H 0.311(4) 0.709(3) 0.6189(11) 0.05(2) Uiso 1 1 d D . .
H29Y H 0.261(4) 0.6513(12) 0.6746(19) 0.033(16) Uiso 1 1 d D . .
H30X H 0.181(4) 0.010(3) 1.053(2) 0.039(18) Uiso 1 1 d D . .
H30Y H 0.144(5) -0.0433(14) 1.040(3) 0.10(3) Uiso 1 1 d D . .
H32X H 0.852(5) 0.5496(13) 0.448(3) 0.08(3) Uiso 1 1 d D . .
H32Y H 0.820(5) 0.489(3) 0.437(2) 0.07(2) Uiso 1 1 d D . .
H33X H 0.816(4) 0.465(4) 0.369(2) 0.11(3) Uiso 1 1 d D . .
H33Y H 0.762(4) 0.4017(13) 0.423(2) 0.046(19) Uiso 1 1 d D . .
H35X H 0.677(4) 0.266(3) 0.303(2) 0.05(2) Uiso 1 1 d D . .
H35Y H 0.647(4) 0.2052(10) 0.296(3) 0.06(2) Uiso 1 1 d D . .
H36X H 0.320(5) 0.242(3) 0.186(3) 0.09(3) Uiso 1 1 d D . .
H36Y H 0.365(6) 0.294(3) 0.205(4) 0.12(4) Uiso 1 1 d D . .
H38X H 0.262(3) 0.1527(13) 0.1760(16) 0.024(14) Uiso 1 1 d D . .
H38Y H 0.308(3) 0.207(2) 0.1165(12) 0.034(17) Uiso 1 1 d D . .
H39X H 0.197(4) 0.040(2) 0.1303(9) 0.041(18) Uiso 1 1 d D . .
H39Y H 0.239(4) 0.0984(12) 0.073(2) 0.046(19) Uiso 1 1 d D . .

loop_
_atom_site_aniso_label
_atom_site_aniso_U_11
_atom_site_aniso_U_22
_atom_site_aniso_U_33
_atom_site_aniso_U_23
_atom_site_aniso_U_13
_atom_site_aniso_U_12
C1 0.014(2) 0.010(2) 0.011(2) -0.0032(17) -0.0035(19) 0.0032(17)
C2 0.015(2) 0.015(2) 0.019(2) -0.0072(19) -0.004(2) 0.0008(19)
C3 0.016(3) 0.027(3) 0.021(2) -0.006(2) -0.012(2) -0.002(2)
C4 0.017(2) 0.025(2) 0.012(2) -0.0034(19) -0.009(2) 0.001(2)
C5 0.010(2) 0.007(2) 0.014(2) -0.0030(17) -0.0050(18) 0.0010(17)
C6 0.010(2) 0.013(2) 0.008(2) -0.0001(17) -0.0042(18) 0.0011(18)
C7 0.013(2) 0.022(2) 0.010(2) -0.0012(18) -0.0021(19) 0.0019(19)
C8 0.005(2) 0.012(2) 0.019(2) -0.0048(18) -0.0064(18) 0.0035(17)
C9 0.010(2) 0.012(2) 0.026(2) 0.0014(19) -0.001(2) 0.0002(18)
C10 0.015(3) 0.008(2) 0.047(3) -0.005(2) -0.007(2) 0.0027(19)
C11 0.022(3) 0.014(2) 0.046(3) -0.020(2) -0.019(2) 0.009(2)
C12 0.020(3) 0.014(2) 0.024(2) -0.0090(19) -0.013(2) 0.0067(19)
C13 0.009(2) 0.008(2) 0.013(2) -0.0012(17) -0.0043(18) -0.0012(17)
C14 0.016(2) 0.016(2) 0.011(2) -0.0055(18) -0.0047(19) -0.0008(19)
C15 0.016(2) 0.012(2) 0.011(2) -0.0029(18) -0.0039(19) 0.0042(18)
C16 0.011(2) 0.011(2) 0.011(2) -0.0031(17) -0.0027(18) 0.0010(18)
C17 0.020(3) 0.016(2) 0.016(2) -0.0083(19) -0.011(2) 0.0099(19)
C18 0.023(3) 0.019(2) 0.016(2) -0.0075(19) -0.012(2) 0.002(2)
C19 0.017(2) 0.021(2) 0.018(2) -0.0039(19) -0.010(2) 0.0005(19)
C20 0.014(2) 0.016(2) 0.014(2) -0.0034(18) -0.0057(19) 0.0038(18)
C21 0.013(2) 0.014(2) 0.008(2) -0.0031(17) -0.0055(18) 0.0062(18)
C22 0.013(2) 0.009(2) 0.011(2) -0.0037(17) -0.0035(18) 0.0053(17)
C23 0.013(2) 0.016(2) 0.014(2) -0.0040(18) -0.0042(19) 0.0090(18)
C24 0.014(2) 0.013(2) 0.0058(19) -0.0053(16) -0.0044(17) 0.0029(17)
C25 0.024(3) 0.011(2) 0.013(2) -0.0068(17) -0.0078(19) 0.0070(18)
C26 0.026(3) 0.009(2) 0.014(2) -0.0056(17) -0.010(2) 0.0038(18)
C27 0.024(3) 0.015(2) 0.013(2) -0.0066(18) -0.006(2) 0.0010(19)
C28 0.013(2) 0.016(2) 0.011(2) -0.0032(17) -0.0042(18) 0.0048(18)
C29 0.013(2) 0.019(2) 0.013(2) -0.0053(18) -0.0019(19) 0.0024(18)
C30 0.022(3) 0.020(2) 0.016(2) -0.0093(19) -0.006(2) 0.0009(19)
C31 0.026(3) 0.010(2) 0.019(2) -0.0050(18) -0.008(2) 0.0014(19)
C32 0.023(3) 0.009(2) 0.017(2) -0.0043(17) -0.012(2) 0.0060(18)
C33 0.017(2) 0.012(2) 0.010(2) -0.0047(17) -0.0069(18) 0.0017(18)
C34 0.013(2) 0.009(2) 0.012(2) -0.0022(17) -0.0037(18) 0.0030(17)
C35 0.015(2) 0.013(2) 0.018(2) -0.0039(18) -0.0059(19) 0.0072(18)
C36 0.011(2) 0.012(2) 0.007(2) -0.0014(17) -0.0019(18) 0.0027(18)
C37 0.008(2) 0.013(2) 0.014(2) -0.0005(17) -0.0020(18) 0.0013(17)
C38 0.013(2) 0.013(2) 0.013(2) 0.0030(17) -0.0049(19) -0.0052(18)
C39 0.018(2) 0.016(2) 0.012(2) -0.0045(18) -0.0069(19) -0.0028(19)
C40 0.018(2) 0.014(2) 0.013(2) -0.0056(18) -0.0089(19) 0.0058(19)
C41 0.015(2) 0.010(2) 0.013(2) -0.0048(18) -0.0059(19) 0.0034(18)
C42 0.018(3) 0.012(2) 0.012(2) -0.0045(18) -0.004(2) 0.0050(19)
C43 0.021(3) 0.017(2) 0.009(2) -0.0036(18) -0.003(2) 0.001(2)
C44 0.010(2) 0.009(2) 0.013(2) -0.0024(17) -0.0043(19) -0.0015(17)
C45 0.024(3) 0.016(2) 0.031(3) -0.014(2) -0.020(2) 0.010(2)
C46 0.016(3) 0.018(2) 0.050(3) -0.023(2) -0.018(2) 0.006(2)
C47 0.015(3) 0.010(2) 0.049(3) -0.005(2) -0.005(2) 0.0008(19)
C48 0.013(2) 0.013(2) 0.026(2) -0.0017(19) -0.002(2) -0.0003(19)
C49 0.010(2) 0.012(2) 0.022(2) -0.0047(18) -0.0098(19) 0.0036(18)
C50 0.012(2) 0.014(2) 0.010(2) -0.0016(17) -0.0074(18) 0.0019(18)
C51 0.013(2) 0.022(2) 0.011(2) 0.0034(18) -0.0055(19) -0.0019(19)
C52 0.015(2) 0.007(2) 0.014(2) -0.0019(17) -0.0087(19) 0.0011(17)
C53 0.022(3) 0.029(3) 0.015(2) 0.001(2) -0.011(2) -0.007(2)
C54 0.023(3) 0.039(3) 0.018(2) -0.002(2) -0.016(2) -0.009(2)
C55 0.016(2) 0.016(2) 0.020(2) -0.0048(19) -0.007(2) -0.0035(19)
C56 0.011(2) 0.014(2) 0.015(2) -0.0071(18) -0.0033(19) 0.0042(18)
C57 0.022(3) 0.008(2) 0.012(2) -0.0042(17) -0.005(2) 0.0050(18)
C58 0.026(3) 0.013(2) 0.014(2) -0.0078(18) -0.007(2) 0.003(2)
C59 0.020(3) 0.020(2) 0.019(2) -0.0062(19) -0.009(2) 0.002(2)
C60 0.021(3) 0.017(2) 0.010(2) -0.0013(18) -0.005(2) 0.0048(19)
C61 0.011(2) 0.008(2) 0.0068(19) 0.0006(16) -0.0015(18) 0.0007(17)
C62 0.011(2) 0.009(2) 0.012(2) -0.0032(17) -0.0026(18) 0.0025(17)
C63 0.017(2) 0.014(2) 0.018(2) -0.0074(18) -0.007(2) 0.0075(18)
C64 0.016(2) 0.009(2) 0.009(2) -0.0045(17) -0.0013(18) -0.0005(18)
C65 0.018(2) 0.013(2) 0.014(2) -0.0068(18) -0.0021(19) 0.0020(18)
C66 0.031(3) 0.008(2) 0.014(2) -0.0032(18) 0.000(2) -0.003(2)
C67 0.022(3) 0.016(2) 0.014(2) -0.0060(18) 0.002(2) -0.006(2)
C68 0.014(2) 0.014(2) 0.017(2) -0.0060(18) 0.0004(19) -0.0031(18)
C69 0.010(2) 0.009(2) 0.012(2) -0.0037(17) -0.0017(18) -0.0006(17)
C70 0.009(2) 0.015(2) 0.017(2) -0.0091(19) -0.0040(19) 0.0055(18)
C71 0.012(2) 0.017(2) 0.010(2) -0.0032(18) -0.0037(19) 0.0007(19)
C72 0.006(2) 0.011(2) 0.011(2) -0.0032(17) -0.0019(18) 0.0001(17)
C73 0.013(2) 0.010(2) 0.014(2) -0.0048(17) 0.0007(19) -0.0022(18)
C74 0.010(2) 0.014(2) 0.022(2) -0.0071(19) -0.002(2) 0.0006(18)
C75 0.014(2) 0.014(2) 0.017(2) -0.0044(17) -0.0082(19) 0.0033(17)
C76 0.015(2) 0.009(2) 0.011(2) -0.0016(16) -0.0055(18) -0.0005(17)
C77 0.008(2) 0.008(2) 0.012(2) -0.0022(17) 0.0016(18) -0.0005(17)
C78 0.010(2) 0.008(2) 0.011(2) -0.0005(16) -0.0015(18) 0.0024(17)
C79 0.017(2) 0.016(2) 0.007(2) -0.0004(17) -0.0017(19) 0.0021(18)
C80 0.005(2) 0.009(2) 0.015(2) -0.0024(17) -0.0007(17) 0.0001(17)
C81 0.012(2) 0.012(2) 0.014(2) 0.0015(17) -0.0055(18) -0.0009(18)
C82 0.016(2) 0.009(2) 0.024(2) 0.0011(18) -0.009(2) -0.0007(18)
C83 0.015(2) 0.010(2) 0.029(2) -0.0074(19) -0.010(2) 0.0024(18)
C84 0.013(2) 0.015(2) 0.014(2) -0.0051(18) -0.0053(18) 0.0028(18)
C85 0.011(2) 0.014(2) 0.022(2) -0.0072(18) -0.0082(19) 0.0036(18)
C86 0.013(2) 0.011(2) 0.027(2) -0.0064(18) -0.007(2) 0.0025(17)
C87 0.018(2) 0.006(2) 0.026(2) 0.0018(18) -0.006(2) -0.0014(18)
C88 0.010(2) 0.014(2) 0.017(2) -0.0011(18) -0.0023(18) -0.0003(18)
C89 0.006(2) 0.008(2) 0.015(2) -0.0007(17) -0.0012(18) -0.0010(17)
C90 0.005(2) 0.008(2) 0.011(2) 0.0010(16) 0.0012(17) 0.0013(17)
C91 0.014(2) 0.015(2) 0.010(2) -0.0009(17) -0.0040(18) 0.0031(18)
C92 0.007(2) 0.0052(19) 0.014(2) -0.0022(16) -0.0002(18) 0.0008(16)
C93 0.012(2) 0.011(2) 0.017(2) -0.0012(17) -0.0052(19) 0.0044(17)
C94 0.014(2) 0.019(2) 0.022(2) -0.0044(19) -0.011(2) 0.0016(18)
C95 0.009(2) 0.011(2) 0.024(2) -0.0070(18) -0.001(2) 0.0010(17)
C96 0.012(2) 0.013(2) 0.019(2) -0.0086(19) 0.004(2) -0.0014(18)
C97 0.009(2) 0.007(2) 0.011(2) -0.0023(17) -0.0020(18) -0.0025(17)
C98 0.010(2) 0.014(2) 0.010(2) -0.0040(17) -0.0038(18) 0.0008(18)
C99 0.008(2) 0.015(2) 0.015(2) -0.0076(18) -0.0029(18) 0.0041(17)
C100 0.011(2) 0.007(2) 0.013(2) -0.0043(17) -0.0032(18) -0.0020(17)
C101 0.021(3) 0.016(2) 0.018(2) -0.0076(19) 0.004(2) -0.006(2)
C102 0.029(3) 0.017(2) 0.015(2) -0.0079(19) 0.010(2) -0.015(2)
C103 0.039(3) 0.008(2) 0.016(2) -0.0053(18) 0.005(2) -0.004(2)
C104 0.030(3) 0.012(2) 0.013(2) -0.0052(18) 0.001(2) -0.001(2)
C106 0.013(2) 0.011(2) 0.012(2) -0.0040(17) -0.0039(18) 0.0050(18)
C107 0.021(3) 0.014(2) 0.016(2) -0.0066(18) -0.011(2) 0.0094(19)
C108 0.016(2) 0.006(2) 0.009(2) -0.0006(16) -0.0014(19) 0.0017(18)
C109 0.025(3) 0.018(2) 0.015(2) -0.0072(19) -0.010(2) 0.010(2)
C110 0.030(3) 0.032(3) 0.030(3) -0.016(2) -0.022(2) 0.010(2)
C111 0.033(3) 0.017(2) 0.020(2) -0.011(2) -0.015(2) 0.006(2)
C112 0.026(3) 0.008(2) 0.011(2) -0.0020(17) -0.005(2) 0.0006(19)
C113 0.019(3) 0.013(2) 0.023(2) -0.0048(19) -0.011(2) 0.005(2)
C115 0.058(4) 0.061(4) 0.057(4) -0.041(4) -0.037(4) 0.042(4)
C116 0.033(3) 0.042(3) 0.014(2) -0.007(2) -0.006(2) 0.025(3)
C117 0.017(2) 0.012(2) 0.015(2) -0.0024(18) -0.004(2) 0.0023(19)
C118 0.015(2) 0.012(2) 0.023(2) -0.0029(19) -0.006(2) 0.0023(19)
C120 0.019(3) 0.014(2) 0.016(2) -0.0012(19) -0.002(2) 0.004(2)
C205 0.022(3) 0.007(2) 0.012(2) -0.0064(17) -0.0028(19) 0.0013(18)
N1 0.013(2) 0.0107(18) 0.0091(17) -0.0033(14) -0.0040(16) 0.0019(15)
N2 0.013(2) 0.0093(18) 0.0170(18) -0.0049(15) -0.0116(16) 0.0031(15)
N3 0.0132(19) 0.0062(17) 0.0083(17) -0.0029(14) -0.0038(15) -0.0002(15)
N4 0.017(2) 0.018(2) 0.0122(18) -0.0092(16) -0.0049(17) 0.0039(17)
N5 0.014(2) 0.0127(18) 0.0117(17) -0.0044(15) -0.0067(16) 0.0065(15)
N6 0.0128(19) 0.0112(18) 0.0107(17) -0.0026(14) -0.0038(15) 0.0046(15)
N7 0.015(2) 0.0130(18) 0.0111(17) -0.0039(15) -0.0059(16) 0.0056(15)
N8 0.0120(19) 0.0137(18) 0.0108(17) -0.0051(15) -0.0067(15) 0.0045(15)
N9 0.0106(19) 0.0085(17) 0.0088(17) -0.0028(14) -0.0050(15) -0.0014(15)
N10 0.019(2) 0.019(2) 0.017(2) -0.0107(17) -0.0041(18) 0.0057(17)
N11 0.019(2) 0.0083(18) 0.0203(19) -0.0065(15) -0.0143(17) 0.0055(15)
N12 0.015(2) 0.0105(17) 0.0117(17) -0.0057(14) -0.0082(16) 0.0065(15)
N13 0.016(2) 0.0077(17) 0.0096(17) -0.0008(14) -0.0018(16) 0.0014(15)
N14 0.0126(19) 0.0122(18) 0.0125(18) -0.0054(15) -0.0027(16) 0.0010(15)
N15 0.0079(18) 0.0095(18) 0.0074(17) -0.0023(14) -0.0010(15) 0.0014(14)
N16 0.0111(19) 0.021(2) 0.0143(19) -0.0095(16) -0.0031(16) 0.0031(16)
N17 0.0096(19) 0.0076(17) 0.0116(17) -0.0030(14) -0.0022(15) 0.0009(14)
N18 0.0086(18) 0.0086(17) 0.0155(18) -0.0018(14) -0.0034(15) 0.0009(14)
N19 0.0056(18) 0.0099(18) 0.0173(18) -0.0060(15) -0.0026(15) 0.0023(14)
N20 0.0081(19) 0.0085(17) 0.0141(18) -0.0054(15) 0.0013(16) -0.0009(14)
N21 0.0087(18) 0.0080(17) 0.0081(17) -0.0019(14) 0.0001(15) -0.0015(14)
N22 0.0078(19) 0.019(2) 0.0148(18) -0.0085(16) -0.0049(16) 0.0034(15)
N23 0.016(2) 0.0104(18) 0.0111(17) -0.0037(15) 0.0007(16) -0.0043(15)
N24 0.014(2) 0.0088(17) 0.0105(17) -0.0025(14) -0.0013(16) -0.0005(15)
O1 0.0163(18) 0.0220(18) 0.0107(16) -0.0067(14) -0.0038(14) 0.0111(14)
O2 0.0190(18) 0.0249(18) 0.0143(16) -0.0118(14) -0.0071(15) 0.0149(15)
O3 0.0137(17) 0.0152(16) 0.0115(16) -0.0027(13) -0.0001(14) 0.0057(13)
O4 0.0179(19) 0.0192(17) 0.0157(16) -0.0064(14) 0.0005(15) 0.0035(14)
O5 0.0228(19) 0.0199(17) 0.0215(17) -0.0040(14) -0.0139(15) 0.0019(14)
O6 0.0144(17) 0.0156(16) 0.0275(18) -0.0093(14) -0.0054(15) -0.0013(13)
O7 0.0203(19) 0.0272(19) 0.0233(17) -0.0141(15) 0.0063(15) -0.0051(15)
O11 0.076(4) 0.125(5) 0.034(2) 0.011(3) 0.017(3) 0.077(4)
O12 0.024(2) 0.0172(17) 0.0284(19) -0.0022(15) -0.0024(16) 0.0020(15)
O13 0.328(10) 0.024(2) 0.146(6) 0.019(3) -0.207(7) -0.044(4)
O14 0.0095(17) 0.039(2) 0.0304(19) 0.0084(16) 0.0025(15) 0.0054(15)
O15 0.0183(17) 0.0164(16) 0.0180(16) -0.0023(13) -0.0088(14) 0.0037(13)
O16 0.088(3) 0.0099(16) 0.058(3) -0.0049(16) -0.061(3) -0.0013(18)
O17 0.0135(17) 0.0141(16) 0.0251(17) -0.0055(14) -0.0016(15) -0.0026(13)
O18 0.024(2) 0.0212(18) 0.0239(18) -0.0031(14) -0.0143(16) 0.0036(15)
O19 0.023(2) 0.0226(18) 0.0265(18) -0.0127(15) 0.0062(16) 0.0000(15)
O20 0.0211(19) 0.0207(17) 0.0202(17) -0.0046(14) -0.0119(15) 0.0059(14)
O21 0.0175(18) 0.0156(17) 0.0286(18) -0.0071(14) -0.0042(16) -0.0062(14)
O22 0.0182(18) 0.0246(18) 0.0224(17) -0.0140(15) 0.0058(15) -0.0032(14)
O26 0.0201(19) 0.0241(18) 0.0257(18) -0.0129(15) 0.0035(16) 0.0018(15)
O27 0.0181(18) 0.0147(16) 0.0287(18) -0.0076(14) -0.0028(16) -0.0042(14)
O28 0.0181(18) 0.0199(17) 0.0236(17) -0.0044(14) -0.0116(15) 0.0043(14)
O29 0.022(2) 0.0172(18) 0.0240(19) -0.0060(15) -0.0060(17) 0.0050(15)
O30 0.040(2) 0.022(2) 0.0199(18) -0.0071(15) 0.0006(17) -0.0081(17)
O31 0.0238(18) 0.0214(16) 0.0294(17) -0.0137(14) -0.0135(15) 0.0121(14)
O32 0.038(2) 0.0152(17) 0.0150(16) -0.0021(14) -0.0059(16) -0.0009(15)
O33 0.022(2) 0.0168(18) 0.0214(18) -0.0059(15) -0.0083(16) 0.0054(15)
O34 0.029(2) 0.040(2) 0.043(2) -0.0164(19) 0.0133(19) -0.0022(18)
O35 0.042(2) 0.0177(18) 0.0199(18) -0.0063(15) -0.0007(17) -0.0056(16)
O36 0.051(3) 0.0224(19) 0.0186(18) -0.0050(15) -0.0044(18) -0.0083(18)
O37 0.025(2) 0.047(2) 0.049(2) -0.020(2) 0.0089(19) 0.0000(18)
O38 0.0200(19) 0.0163(18) 0.0238(19) -0.0043(15) -0.0054(16) 0.0045(15)
O39 0.027(2) 0.0150(18) 0.0225(18) -0.0046(15) -0.0083(17) 0.0037(15)
O40 0.024(2) 0.0308(19) 0.0313(19) -0.0034(16) 0.0027(16) 0.0052(16)
O41 0.079(3) 0.059(3) 0.073(3) -0.051(3) -0.059(3) 0.053(3)
O42 0.029(2) 0.042(2) 0.038(2) -0.0160(18) 0.0037(18) -0.0011(17)
F1 0.045(2) 0.0260(16) 0.0397(18) -0.0013(14) -0.0315(16) 0.0058(14)
F2 0.0292(18) 0.0236(16) 0.0396(18) -0.0143(14) 0.0010(15) 0.0117(13)
F3 0.0322(17) 0.0138(13) 0.0308(15) -0.0059(12) -0.0119(14) -0.0018(12)
F7 0.297(10) 0.061(3) 0.169(6) -0.064(4) -0.167(7) 0.037(4)
F8 0.139(5) 0.237(7) 0.036(2) -0.029(3) -0.015(3) 0.151(6)
F9 0.060(2) 0.075(3) 0.045(2) -0.036(2) -0.0325(19) 0.043(2)
F10 0.027(2) 0.155(4) 0.0213(16) 0.010(2) 0.0072(15) 0.024(2)
F12 0.168(5) 0.060(2) 0.064(2) -0.055(2) -0.085(3) 0.078(3)
F13 0.051(2) 0.0432(18) 0.0145(13) -0.0062(13) -0.0159(14) 0.0278(15)
F14 0.044(2) 0.0274(16) 0.0302(16) -0.0028(13) -0.0254(15) 0.0093(14)
F15 0.0277(17) 0.0128(14) 0.0302(16) -0.0047(12) -0.0029(14) 0.0000(12)
F16 0.0224(16) 0.0211(15) 0.0316(16) -0.0101(12) 0.0048(13) 0.0088(12)
F17 0.0301(17) 0.0129(13) 0.0273(15) -0.0063(11) -0.0066(13) -0.0021(12)
F18 0.0286(18) 0.0228(15) 0.0345(17) -0.0139(13) 0.0035(14) 0.0098(13)
F19 0.0398(19) 0.0277(16) 0.0393(18) -0.0043(14) -0.0312(16) 0.0067(14)
F23 0.0357(18) 0.0128(14) 0.0399(18) -0.0082(13) -0.0077(15) 0.0007(13)
F24 0.0371(18) 0.0298(16) 0.0322(16) -0.0035(13) -0.0217(15) 0.0125(14)
F25 0.0317(18) 0.0288(16) 0.0306(16) -0.0122(13) 0.0033(14) 0.0147(14)
S1 0.0112(6) 0.0110(5) 0.0140(5) -0.0054(4) -0.0026(5) 0.0008(4)
S3 0.0620(11) 0.0155(6) 0.0214(6) -0.0090(5) -0.0126(7) 0.0087(6)
S4 0.0154(6) 0.0099(5) 0.0110(5) -0.0017(4) -0.0065(4) 0.0007(4)
S5 0.0113(6) 0.0104(5) 0.0153(5) -0.0043(4) -0.0022(5) 0.0018(4)
S6 0.0120(6) 0.0105(5) 0.0137(5) -0.0058(4) -0.0025(5) 0.0008(4)
S8 0.0113(6) 0.0107(5) 0.0157(5) -0.0049(4) -0.0021(5) 0.0019(4)
Z1 0.0114(3) 0.0093(3) 0.0083(2) -0.0041(2) -0.0053(2) 0.0049(2)
Z2 0.0120(3) 0.0112(3) 0.0092(2) -0.0052(2) -0.0067(2) 0.0067(2)
Z3 0.0079(3) 0.0069(2) 0.0085(2) -0.00222(19) 0.0003(2) 0.00047(19)
Z4 0.0086(3) 0.0086(3) 0.0095(3) -0.0040(2) 0.0008(2) -0.00094(19)
O8A 0.033(2) 0.0150(18) 0.030(2) -0.0013(15) 0.0122(18) 0.0002(16)
O9A 0.105(4) 0.053(3) 0.039(2) -0.035(2) -0.053(3) 0.054(3)
O10A 0.018(3) 0.028(3) 0.016(3) 0.005(3) -0.007(3) -0.012(3)
S2A 0.0136(16) 0.0141(11) 0.0100(10) -0.0035(8) -0.0070(10) 0.0045(10)
F4A 0.073(3) 0.050(2) 0.064(2) -0.045(2) -0.007(2) 0.001(2)
F5A 0.060(2) 0.105(3) 0.069(3) -0.072(3) -0.055(2) 0.061(2)
F6A 0.028(3) 0.049(4) 0.035(3) 0.014(3) -0.011(3) -0.026(3)
C114 0.025(4) 0.016(4) 0.012(3) -0.002(3) -0.008(3) 0.008(3)
S2B 0.023(2) 0.0187(13) 0.0236(13) -0.0079(10) -0.0046(13) 0.0045(12)
F4B 0.073(3) 0.050(2) 0.064(2) -0.045(2) -0.007(2) 0.001(2)
F5B 0.060(2) 0.105(3) 0.069(3) -0.072(3) -0.055(2) 0.061(2)
F6B 0.015(3) 0.089(5) 0.015(3) -0.006(3) -0.003(3) -0.004(3)
C200 0.025(4) 0.016(4) 0.012(3) -0.002(3) -0.008(3) 0.008(3)
O8B 0.033(2) 0.0150(18) 0.030(2) -0.0013(15) 0.0122(18) 0.0002(16)
O9B 0.105(4) 0.053(3) 0.039(2) -0.035(2) -0.053(3) 0.054(3)
O10B 0.019(4) 0.031(4) 0.031(4) -0.011(3) -0.011(3) -0.008(3)
O44A 0.024(2) 0.023(2) 0.0150(19) -0.0074(16) -0.0076(17) 0.0148(17)
O44B 0.024(2) 0.023(2) 0.0150(19) -0.0074(16) -0.0076(17) 0.0148(17)
O43A 0.037(3) 0.041(3) 0.037(3) -0.025(3) -0.022(3) 0.026(2)
O43B 0.037(3) 0.041(3) 0.037(3) -0.025(3) -0.022(3) 0.026(2)
C119 0.022(3) 0.014(3) 0.018(4) 0.002(3) -0.012(3) -0.007(2)
S7A 0.0129(11) 0.0101(7) 0.0084(5) -0.0009(5) -0.0031(9) -0.0018(8)
F20A 0.073(4) 0.037(3) 0.056(3) -0.040(3) -0.053(3) 0.040(2)
F21A 0.019(3) 0.020(3) 0.010(3) 0.002(3) -0.004(3) 0.001(2)
F22A 0.042(3) 0.062(3) 0.042(3) 0.013(2) -0.018(2) -0.046(2)
O23A 0.018(2) 0.021(2) 0.0101(18) 0.0070(15) -0.0017(17) -0.0170(17)
O24A 0.022(4) 0.0119(19) 0.016(3) -0.0026(16) -0.0155(18) 0.004(2)
O25A 0.029(3) 0.024(2) 0.0043(16) 0.0055(16) 0.0065(17) 0.0110(18)
O23B 0.018(2) 0.021(2) 0.0101(18) 0.0070(15) -0.0017(17) -0.0170(17)
O24B 0.022(4) 0.0119(19) 0.016(3) -0.0026(16) -0.0155(18) 0.004(2)
O25B 0.029(3) 0.024(2) 0.0043(16) 0.0055(16) 0.0065(17) 0.0110(18)
S7B 0.0129(11) 0.0101(7) 0.0084(5) -0.0009(5) -0.0031(9) -0.0018(8)
F20B 0.073(4) 0.037(3) 0.056(3) -0.040(3) -0.053(3) 0.040(2)
F21B 0.019(3) 0.020(3) 0.010(3) 0.002(3) -0.004(3) 0.001(2)
F22B 0.042(3) 0.062(3) 0.042(3) 0.013(2) -0.018(2) -0.046(2)
C201 0.022(3) 0.014(3) 0.018(4) 0.002(3) -0.012(3) -0.007(2)

_geom_special_details            
;
 All esds (except the esd in the dihedral angle between two l.s. planes)
 are estimated using the full covariance matrix.  The cell esds are taken
 into account individually in the estimation of esds in distances, angles
 and torsion angles; correlations between esds in cell parameters are only
 used when they are defined by crystal symmetry.  An approximate (isotropic)
 treatment of cell esds is used for estimating esds involving l.s. planes.
;

loop_
_geom_bond_atom_site_label_1
_geom_bond_atom_site_label_2
_geom_bond_distance
_geom_bond_site_symmetry_2
_geom_bond_publ_flag
C1 N1 1.350(5) . ?
C1 C2 1.373(6) . ?
C1 H1 0.9500 . ?
C2 C3 1.389(6) . ?
C2 H2 0.9500 . ?
C3 C4 1.389(6) . ?
C3 H3 0.9500 . ?
C4 C5 1.386(6) . ?
C4 H4 0.9500 . ?
C5 N1 1.353(5) . ?
C5 C6 1.550(6) . ?
C6 C13 1.537(6) . ?
C6 C7 1.542(5) . ?
C6 C8 1.548(6) . ?
C7 H7A 0.9800 . ?
C7 H7B 0.9800 . ?
C7 H7C 0.9800 . ?
C8 N2 1.349(5) . ?
C8 C9 1.398(6) . ?
C9 C10 1.386(7) . ?
C9 H9 0.9500 . ?
C10 C11 1.383(7) . ?
C10 H10 0.9500 . ?
C11 C12 1.388(6) . ?
C11 H11 0.9500 . ?
C12 N2 1.338(6) . ?
C12 H12 0.9500 . ?
C13 N3 1.344(5) . ?
C13 C14 1.406(6) . ?
C14 N4 1.331(6) . ?
C14 H14 0.9500 . ?
C15 N4 1.332(5) . ?
C15 C16 1.397(6) . ?
C15 H15 0.9500 . ?
C16 N3 1.336(5) . ?
C16 C22 1.539(6) . ?
C17 N5 1.340(5) . ?
C17 C18 1.384(6) . ?
C17 H17 0.9500 . ?
C18 C19 1.383(7) . ?
C18 H18 0.9500 . ?
C19 C20 1.380(6) . ?
C19 H19 0.9500 . ?
C20 C21 1.393(6) . ?
C20 H20 0.9500 . ?
C21 N5 1.357(6) . ?
C21 C22 1.543(6) . ?
C22 C23 1.535(6) . ?
C22 C24 1.557(6) . ?
C23 H23A 0.9800 . ?
C23 H23B 0.9800 . ?
C23 H23C 0.9800 . ?
C24 N6 1.358(5) . ?
C24 C25 1.383(6) . ?
C25 C26 1.396(6) . ?
C25 H25 0.9500 . ?
C26 C27 1.386(6) . ?
C26 H26 0.9500 . ?
C27 C28 1.375(6) . ?
C27 H27 0.9500 . ?
C28 N6 1.351(5) . ?
C28 H28 0.9500 . ?
C29 N7 1.334(6) . ?
C29 C30 1.377(6) . ?
C29 H29 0.9500 . ?
C30 C31 1.385(6) . ?
C30 H30 0.9500 . ?
C31 C32 1.362(6) . ?
C31 H31 0.9500 . ?
C32 C33 1.395(6) . ?
C32 H32 0.9500 . ?
C33 N7 1.353(6) . ?
C33 C34 1.534(6) . ?
C34 C41 1.542(6) . ?
C34 C36 1.544(6) . ?
C34 C35 1.546(6) . ?
C35 H35A 0.9800 . ?
C35 H35B 0.9800 . ?
C35 H35C 0.9800 . ?
C36 N8 1.349(6) . ?
C36 C37 1.397(6) . ?
C37 C38 1.387(6) . ?
C37 H37 0.9500 . ?
C38 C39 1.390(6) . ?
C38 H38 0.9500 . ?
C39 C40 1.384(6) . ?
C39 H39 0.9500 . ?
C40 N8 1.346(5) . ?
C40 H40 0.9500 . ?
C41 N9 1.347(5) . ?
C41 C42 1.385(6) . ?
C42 N10 1.334(6) . ?
C42 H42 0.9500 . ?
C43 N10 1.340(6) . ?
C43 C44 1.396(6) . ?
C43 H43 0.9500 . ?
C44 N9 1.345(5) . ?
C44 C50 1.546(6) . ?
C45 N11 1.343(6) . ?
C45 C46 1.381(6) . ?
C45 H45 0.9500 . ?
C46 C47 1.374(7) . ?
C46 H46 0.9500 . ?
C47 C48 1.374(7) . ?
C47 H47 0.9500 . ?
C48 C49 1.389(6) . ?
C48 H48 0.9500 . ?
C49 N11 1.339(6) . ?
C49 C50 1.552(6) . ?
C50 C51 1.537(6) . ?
C50 C52 1.543(6) . ?
C51 H51A 0.9800 . ?
C51 H51B 0.9800 . ?
C51 H51C 0.9800 . ?
C52 N12 1.354(5) . ?
C52 C53 1.392(6) . ?
C53 C54 1.375(7) . ?
C53 H53 0.9500 . ?
C54 C55 1.390(6) . ?
C54 H54 0.9500 . ?
C55 C56 1.379(6) . ?
C55 H55 0.9500 . ?
C56 N12 1.341(6) . ?
C56 H56 0.9500 . ?
C57 N13 1.347(5) . ?
C57 C58 1.378(6) . ?
C57 H57 0.9500 . ?
C58 C59 1.396(7) . ?
C58 H58 0.9500 . ?
C59 C60 1.399(6) . ?
C59 H59 0.9500 . ?
C60 C61 1.387(6) . ?
C60 H60 0.9500 . ?
C61 N13 1.348(6) . ?
C61 C62 1.553(6) . ?
C62 C63 1.529(6) . ?
C62 C69 1.546(6) . ?
C62 C64 1.547(6) . ?
C63 H63A 0.9800 . ?
C63 H63B 0.9800 . ?
C63 H63C 0.9800 . ?
C64 N14 1.346(6) . ?
C64 C65 1.393(6) . ?
C65 C66 1.397(6) . ?
C65 H65 0.9500 . ?
C66 C67 1.376(7) . ?
C66 H66 0.9500 . ?
C67 C68 1.377(6) . ?
C67 H67 0.9500 . ?
C68 N14 1.365(5) . ?
C68 H68 0.9500 . ?
C69 N15 1.338(5) . ?
C69 C70 1.397(6) . ?
C70 N16 1.328(5) . ?
C70 H70 0.9500 . ?
C71 N16 1.333(6) . ?
C71 C72 1.395(6) . ?
C71 H71 0.9500 . ?
C72 N15 1.346(5) . ?
C72 C78 1.542(6) . ?
C73 N17 1.356(5) . ?
C73 C74 1.375(6) . ?
C73 H73 0.9500 . ?
C74 C75 1.381(6) . ?
C74 H74 0.9500 . ?
C75 C76 1.377(6) . ?
C75 H75 0.9500 . ?
C76 C77 1.393(6) . ?
C76 H76 0.9500 . ?
C77 N17 1.352(5) . ?
C77 C78 1.554(6) . ?
C78 C79 1.541(5) . ?
C78 C80 1.553(6) . ?
C79 H79A 0.9800 . ?
C79 H79B 0.9800 . ?
C79 H79C 0.9800 . ?
C80 N18 1.351(5) . ?
C80 C81 1.390(6) . ?
C81 C82 1.383(6) . ?
C81 H81 0.9500 . ?
C82 C83 1.386(6) . ?
C82 H82 0.9500 . ?
C83 C84 1.381(6) . ?
C83 H83 0.9500 . ?
C84 N18 1.340(5) . ?
C84 H84 0.9500 . ?
C85 N19 1.348(5) . ?
C85 C86 1.389(6) . ?
C85 H85 0.9500 . ?
C86 C87 1.383(6) . ?
C86 H86 0.9500 . ?
C87 C88 1.382(6) . ?
C87 H87 0.9500 . ?
C88 C89 1.392(6) . ?
C88 H88 0.9500 . ?
C89 N19 1.347(5) . ?
C89 C90 1.551(6) . ?
C90 C91 1.530(5) . ?
C90 C97 1.543(6) . ?
C90 C92 1.553(5) . ?
C91 H91A 0.9800 . ?
C91 H91B 0.9800 . ?
C91 H91C 0.9800 . ?
C92 N20 1.352(5) . ?
C92 C93 1.388(6) . ?
C93 C94 1.394(6) . ?
C93 H93 0.9500 . ?
C94 C95 1.390(6) . ?
C94 H94 0.9500 . ?
C95 C96 1.370(6) . ?
C95 H95 0.9500 . ?
C96 N20 1.350(5) . ?
C96 H96 0.9500 . ?
C97 N21 1.341(5) . ?
C97 C98 1.409(6) . ?
C98 N22 1.333(6) . ?
C98 H98 0.9500 . ?
C99 N22 1.335(5) . ?
C99 C100 1.396(6) . ?
C99 H99 0.9500 . ?
C100 N21 1.339(5) . ?
C100 C106 1.546(6) . ?
C101 N23 1.344(6) . ?
C101 C102 1.375(6) . ?
C101 H101 0.9500 . ?
C102 C103 1.377(7) . ?
C102 H102 0.9500 . ?
C103 C104 1.370(7) . ?
C103 H103 0.9500 . ?
C104 C205 1.393(6) . ?
C104 H104 0.9500 . ?
C106 C107 1.539(6) . ?
C106 C205 1.542(6) . ?
C106 C108 1.554(6) . ?
C107 H10A 0.9800 . ?
C107 H10B 0.9800 . ?
C107 H10C 0.9800 . ?
C108 N24 1.351(6) . ?
C108 C109 1.384(6) . ?
C109 C110 1.382(7) . ?
C109 H109 0.9500 . ?
C110 C111 1.373(7) . ?
C110 H110 0.9500 . ?
C111 C112 1.394(6) . ?
C111 H111 0.9500 . ?
C112 N24 1.343(5) . ?
C112 H112 0.9500 . ?
C113 F3 1.325(5) . ?
C113 F1 1.326(5) . ?
C113 F2 1.334(5) . ?
C113 S1 1.829(5) . ?
C115 F8 1.275(8) . ?
C115 F7 1.322(8) . ?
C115 F9 1.325(7) . ?
C115 S3 1.759(6) . ?
C116 F12 1.286(6) . ?
C116 F13 1.339(5) . ?
C116 F10 1.347(6) . ?
C116 S4 1.799(5) . ?
C117 F16 1.327(5) . ?
C117 F14 1.329(5) . ?
C117 F15 1.338(5) . ?
C117 S5 1.826(5) . ?
C118 F18 1.330(5) . ?
C118 F17 1.333(5) . ?
C118 F19 1.334(5) . ?
C118 S6 1.822(5) . ?
C120 F23 1.323(5) . ?
C120 F24 1.336(5) . ?
C120 F25 1.343(5) . ?
C120 S8 1.823(5) . ?
C205 N23 1.347(6) . ?
N1 Z1 2.148(4) . ?
N2 Z1 2.177(3) . ?
N3 Z1 2.154(4) . ?
N5 Z1 2.167(4) . ?
N6 Z1 2.163(3) . ?
N7 Z2 2.163(4) . ?
N8 Z2 2.163(4) . ?
N9 Z2 2.144(4) . ?
N11 Z2 2.164(3) . ?
N12 Z2 2.142(4) . ?
N13 Z3 2.167(4) . ?
N14 Z3 2.150(4) . ?
N15 Z3 2.141(3) . ?
N17 Z3 2.139(4) . ?
N18 Z3 2.169(3) . ?
N19 Z4 2.173(3) . ?
N20 Z4 2.146(4) . ?
N21 Z4 2.150(3) . ?
N23 Z4 2.166(4) . ?
N24 Z4 2.161(4) . ?
O1 Z1 2.040(3) . ?
O1 H1X 0.85(2) . ?
O1 H1Y 0.84(2) . ?
O2 Z2 2.039(3) . ?
O2 H2X 0.85(2) . ?
O2 H2Y 0.835(19) . ?
O3 Z3 2.042(3) . ?
O3 H3X 0.849(19) . ?
O3 H3Y 0.854(19) . ?
O4 Z4 2.035(3) . ?
O4 H4X 0.835(19) . ?
O4 H4Y 0.859(19) . ?
O5 S1 1.447(3) . ?
O6 S1 1.449(3) . ?
O7 S1 1.432(3) . ?
O11 S3 1.443(5) . ?
O12 S3 1.448(4) . ?
O13 S3 1.398(5) . ?
O14 S4 1.440(3) . ?
O15 S4 1.451(3) . ?
O16 S4 1.438(3) . ?
O17 S5 1.452(3) . ?
O18 S5 1.443(3) . ?
O19 S5 1.436(3) . ?
O20 S6 1.445(3) . ?
O21 S6 1.453(3) . ?
O22 S6 1.441(3) . ?
O26 S8 1.443(3) . ?
O27 S8 1.452(3) . ?
O28 S8 1.446(3) . ?
O29 H29X 0.853(19) . ?
O29 H29Y 0.865(19) . ?
O30 H30X 0.872(19) . ?
O30 H30Y 0.86(2) . ?
O32 H32X 0.865(19) . ?
O32 H32Y 0.858(19) . ?
O33 H33X 0.85(2) . ?
O33 H33Y 0.85(2) . ?
O35 H35X 0.867(19) . ?
O35 H35Y 0.862(19) . ?
O36 H36X 0.851(19) . ?
O36 H36Y 0.86(2) . ?
O38 H38X 0.855(19) . ?
O38 H38Y 0.860(19) . ?
O39 H39X 0.858(19) . ?
O39 H39Y 0.846(19) . ?
O8A S2A 1.399(2) . ?
O9A S2A 1.379(2) . ?
O10A S2A 1.406(3) . ?
S2A C114 1.844(3) . ?
F4A C114 1.24102(16) . ?
F5A C114 1.5711(2) . ?
F6A C114 1.3412(2) . ?
S2B O9B 1.303(8) . ?
S2B O10B 1.443(7) . ?
S2B O8B 1.611(8) . ?
S2B C200 1.863(9) . ?
F4B C200 1.406(11) . ?
F5B C200 1.204(11) . ?
F6B C200 1.302(11) . ?
F6B F6B 1.683(11) 2_665 ?
C119 F20A 1.318(8) . ?
C119 F21A 1.331(7) . ?
C119 F22A 1.354(7) . ?
C119 S7A 1.812(7) . ?
S7A O23A 1.443(4) . ?
S7A O25A 1.444(4) . ?
S7A O24A 1.471(6) . ?
O23B S7B 1.464(11) . ?
O24B S7B 1.466(18) . ?
O25B S7B 1.433(13) . ?
S7B C201 1.791(17) . ?
F20B C201 1.331(19) . ?
F21B C201 1.325(19) . ?
F22B C201 1.330(18) . ?

loop_
_geom_angle_atom_site_label_1
_geom_angle_atom_site_label_2
_geom_angle_atom_site_label_3
_geom_angle
_geom_angle_site_symmetry_1
_geom_angle_site_symmetry_3
_geom_angle_publ_flag
N1 C1 C2 123.4(4) . . ?
N1 C1 H1 118.3 . . ?
C2 C1 H1 118.3 . . ?
C1 C2 C3 118.1(4) . . ?
C1 C2 H2 120.9 . . ?
C3 C2 H2 120.9 . . ?
C4 C3 C2 118.9(4) . . ?
C4 C3 H3 120.6 . . ?
C2 C3 H3 120.6 . . ?
C5 C4 C3 120.2(4) . . ?
C5 C4 H4 119.9 . . ?
C3 C4 H4 119.9 . . ?
N1 C5 C4 120.5(4) . . ?
N1 C5 C6 117.9(4) . . ?
C4 C5 C6 121.6(4) . . ?
C13 C6 C7 108.1(4) . . ?
C13 C6 C8 111.0(3) . . ?
C7 C6 C8 110.1(3) . . ?
C13 C6 C5 111.0(3) . . ?
C7 C6 C5 110.0(3) . . ?
C8 C6 C5 106.7(3) . . ?
C6 C7 H7A 109.5 . . ?
C6 C7 H7B 109.5 . . ?
H7A C7 H7B 109.5 . . ?
C6 C7 H7C 109.5 . . ?
H7A C7 H7C 109.5 . . ?
H7B C7 H7C 109.5 . . ?
N2 C8 C9 120.8(4) . . ?
N2 C8 C6 118.1(4) . . ?
C9 C8 C6 121.0(4) . . ?
C10 C9 C8 119.2(5) . . ?
C10 C9 H9 120.4 . . ?
C8 C9 H9 120.4 . . ?
C11 C10 C9 119.4(4) . . ?
C11 C10 H10 120.3 . . ?
C9 C10 H10 120.3 . . ?
C10 C11 C12 118.4(4) . . ?
C10 C11 H11 120.8 . . ?
C12 C11 H11 120.8 . . ?
N2 C12 C11 122.5(4) . . ?
N2 C12 H12 118.7 . . ?
C11 C12 H12 118.7 . . ?
N3 C13 C14 118.4(4) . . ?
N3 C13 C6 119.3(4) . . ?
C14 C13 C6 122.3(4) . . ?
N4 C14 C13 121.9(4) . . ?
N4 C14 H14 119.1 . . ?
C13 C14 H14 119.1 . . ?
N4 C15 C16 121.9(4) . . ?
N4 C15 H15 119.0 . . ?
C16 C15 H15 119.0 . . ?
N3 C16 C15 119.1(4) . . ?
N3 C16 C22 119.3(4) . . ?
C15 C16 C22 121.6(4) . . ?
N5 C17 C18 123.3(4) . . ?
N5 C17 H17 118.3 . . ?
C18 C17 H17 118.3 . . ?
C19 C18 C17 117.9(4) . . ?
C19 C18 H18 121.0 . . ?
C17 C18 H18 121.0 . . ?
C20 C19 C18 119.6(4) . . ?
C20 C19 H19 120.2 . . ?
C18 C19 H19 120.2 . . ?
C19 C20 C21 119.8(4) . . ?
C19 C20 H20 120.1 . . ?
C21 C20 H20 120.1 . . ?
N5 C21 C20 120.6(4) . . ?
N5 C21 C22 117.0(4) . . ?
C20 C21 C22 122.4(4) . . ?
C23 C22 C16 109.2(3) . . ?
C23 C22 C21 109.9(4) . . ?
C16 C22 C21 110.6(3) . . ?
C23 C22 C24 108.7(3) . . ?
C16 C22 C24 109.0(3) . . ?
C21 C22 C24 109.4(3) . . ?
C22 C23 H23A 109.5 . . ?
C22 C23 H23B 109.5 . . ?
H23A C23 H23B 109.5 . . ?
C22 C23 H23C 109.5 . . ?
H23A C23 H23C 109.5 . . ?
H23B C23 H23C 109.5 . . ?
N6 C24 C25 120.5(4) . . ?
N6 C24 C22 117.1(4) . . ?
C25 C24 C22 122.4(4) . . ?
C24 C25 C26 120.1(4) . . ?
C24 C25 H25 119.9 . . ?
C26 C25 H25 119.9 . . ?
C27 C26 C25 119.3(4) . . ?
C27 C26 H26 120.4 . . ?
C25 C26 H26 120.4 . . ?
C28 C27 C26 117.7(4) . . ?
C28 C27 H27 121.2 . . ?
C26 C27 H27 121.2 . . ?
N6 C28 C27 123.8(4) . . ?
N6 C28 H28 118.1 . . ?
C27 C28 H28 118.1 . . ?
N7 C29 C30 123.2(4) . . ?
N7 C29 H29 118.4 . . ?
C30 C29 H29 118.4 . . ?
C29 C30 C31 118.1(4) . . ?
C29 C30 H30 121.0 . . ?
C31 C30 H30 121.0 . . ?
C32 C31 C30 119.3(4) . . ?
C32 C31 H31 120.4 . . ?
C30 C31 H31 120.4 . . ?
C31 C32 C33 120.4(4) . . ?
C31 C32 H32 119.8 . . ?
C33 C32 H32 119.8 . . ?
N7 C33 C32 120.0(4) . . ?
N7 C33 C34 118.0(4) . . ?
C32 C33 C34 122.0(4) . . ?
C33 C34 C41 109.8(4) . . ?
C33 C34 C36 108.7(3) . . ?
C41 C34 C36 110.9(3) . . ?
C33 C34 C35 109.8(3) . . ?
C41 C34 C35 108.7(3) . . ?
C36 C34 C35 108.9(4) . . ?
C34 C35 H35A 109.5 . . ?
C34 C35 H35B 109.5 . . ?
H35A C35 H35B 109.5 . . ?
C34 C35 H35C 109.5 . . ?
H35A C35 H35C 109.5 . . ?
H35B C35 H35C 109.5 . . ?
N8 C36 C37 120.9(4) . . ?
N8 C36 C34 116.5(4) . . ?
C37 C36 C34 122.5(4) . . ?
C38 C37 C36 119.7(4) . . ?
C38 C37 H37 120.1 . . ?
C36 C37 H37 120.1 . . ?
C37 C38 C39 118.9(4) . . ?
C37 C38 H38 120.6 . . ?
C39 C38 H38 120.6 . . ?
C40 C39 C38 118.5(4) . . ?
C40 C39 H39 120.7 . . ?
C38 C39 H39 120.7 . . ?
N8 C40 C39 122.8(4) . . ?
N8 C40 H40 118.6 . . ?
C39 C40 H40 118.6 . . ?
N9 C41 C42 119.3(4) . . ?
N9 C41 C34 118.7(4) . . ?
C42 C41 C34 122.0(4) . . ?
N10 C42 C41 122.2(4) . . ?
N10 C42 H42 118.9 . . ?
C41 C42 H42 118.9 . . ?
N10 C43 C44 121.8(4) . . ?
N10 C43 H43 119.1 . . ?
C44 C43 H43 119.1 . . ?
N9 C44 C43 119.0(4) . . ?
N9 C44 C50 118.4(4) . . ?
C43 C44 C50 122.6(4) . . ?
N11 C45 C46 123.2(5) . . ?
N11 C45 H45 118.4 . . ?
C46 C45 H45 118.4 . . ?
C47 C46 C45 117.4(5) . . ?
C47 C46 H46 121.3 . . ?
C45 C46 H46 121.3 . . ?
C48 C47 C46 119.8(4) . . ?
C48 C47 H47 120.1 . . ?
C46 C47 H47 120.1 . . ?
C47 C48 C49 120.1(5) . . ?
C47 C48 H48 119.9 . . ?
C49 C48 H48 119.9 . . ?
N11 C49 C48 120.1(4) . . ?
N11 C49 C50 118.2(4) . . ?
C48 C49 C50 121.7(4) . . ?
C51 C50 C52 109.5(3) . . ?
C51 C50 C44 108.2(4) . . ?
C52 C50 C44 110.9(3) . . ?
C51 C50 C49 110.2(4) . . ?
C52 C50 C49 107.6(4) . . ?
C44 C50 C49 110.5(3) . . ?
C50 C51 H51A 109.5 . . ?
C50 C51 H51B 109.5 . . ?
H51A C51 H51B 109.5 . . ?
C50 C51 H51C 109.5 . . ?
H51A C51 H51C 109.5 . . ?
H51B C51 H51C 109.5 . . ?
N12 C52 C53 120.0(4) . . ?
N12 C52 C50 117.6(4) . . ?
C53 C52 C50 122.3(4) . . ?
C54 C53 C52 120.5(4) . . ?
C54 C53 H53 119.8 . . ?
C52 C53 H53 119.8 . . ?
C53 C54 C55 119.2(4) . . ?
C53 C54 H54 120.4 . . ?
C55 C54 H54 120.4 . . ?
C56 C55 C54 117.8(4) . . ?
C56 C55 H55 121.1 . . ?
C54 C55 H55 121.1 . . ?
N12 C56 C55 123.3(4) . . ?
N12 C56 H56 118.3 . . ?
C55 C56 H56 118.3 . . ?
N13 C57 C58 123.4(4) . . ?
N13 C57 H57 118.3 . . ?
C58 C57 H57 118.3 . . ?
C57 C58 C59 118.6(4) . . ?
C57 C58 H58 120.7 . . ?
C59 C58 H58 120.7 . . ?
C58 C59 C60 118.3(4) . . ?
C58 C59 H59 120.8 . . ?
C60 C59 H59 120.8 . . ?
C61 C60 C59 119.5(4) . . ?
C61 C60 H60 120.2 . . ?
C59 C60 H60 120.2 . . ?
N13 C61 C60 121.8(4) . . ?
N13 C61 C62 116.7(4) . . ?
C60 C61 C62 121.4(4) . . ?
C63 C62 C69 108.8(3) . . ?
C63 C62 C64 110.0(3) . . ?
C69 C62 C64 110.0(3) . . ?
C63 C62 C61 109.8(4) . . ?
C69 C62 C61 109.1(3) . . ?
C64 C62 C61 109.2(3) . . ?
C62 C63 H63A 109.5 . . ?
C62 C63 H63B 109.5 . . ?
H63A C63 H63B 109.5 . . ?
C62 C63 H63C 109.5 . . ?
H63A C63 H63C 109.5 . . ?
H63B C63 H63C 109.5 . . ?
N14 C64 C65 121.5(4) . . ?
N14 C64 C62 117.6(4) . . ?
C65 C64 C62 120.9(4) . . ?
C64 C65 C66 119.0(4) . . ?
C64 C65 H65 120.5 . . ?
C66 C65 H65 120.5 . . ?
C67 C66 C65 119.7(4) . . ?
C67 C66 H66 120.1 . . ?
C65 C66 H66 120.1 . . ?
C66 C67 C68 118.5(4) . . ?
C66 C67 H67 120.8 . . ?
C68 C67 H67 120.8 . . ?
N14 C68 C67 122.8(5) . . ?
N14 C68 H68 118.6 . . ?
C67 C68 H68 118.6 . . ?
N15 C69 C70 118.9(4) . . ?
N15 C69 C62 119.0(4) . . ?
C70 C69 C62 122.1(4) . . ?
N16 C70 C69 122.3(4) . . ?
N16 C70 H70 118.8 . . ?
C69 C70 H70 118.8 . . ?
N16 C71 C72 122.0(4) . . ?
N16 C71 H71 119.0 . . ?
C72 C71 H71 119.0 . . ?
N15 C72 C71 119.0(4) . . ?
N15 C72 C78 118.6(4) . . ?
C71 C72 C78 122.4(4) . . ?
N17 C73 C74 123.6(4) . . ?
N17 C73 H73 118.2 . . ?
C74 C73 H73 118.2 . . ?
C73 C74 C75 117.8(4) . . ?
C73 C74 H74 121.1 . . ?
C75 C74 H74 121.1 . . ?
C76 C75 C74 119.7(4) . . ?
C76 C75 H75 120.2 . . ?
C74 C75 H75 120.2 . . ?
C75 C76 C77 120.0(4) . . ?
C75 C76 H76 120.0 . . ?
C77 C76 H76 120.0 . . ?
N17 C77 C76 120.7(4) . . ?
N17 C77 C78 117.2(4) . . ?
C76 C77 C78 122.0(4) . . ?
C79 C78 C72 107.9(3) . . ?
C79 C78 C80 110.0(3) . . ?
C72 C78 C80 110.8(3) . . ?
C79 C78 C77 109.7(4) . . ?
C72 C78 C77 111.2(3) . . ?
C80 C78 C77 107.2(3) . . ?
C78 C79 H79A 109.5 . . ?
C78 C79 H79B 109.5 . . ?
H79A C79 H79B 109.5 . . ?
C78 C79 H79C 109.5 . . ?
H79A C79 H79C 109.5 . . ?
H79B C79 H79C 109.5 . . ?
N18 C80 C81 120.9(4) . . ?
N18 C80 C78 117.3(3) . . ?
C81 C80 C78 121.6(4) . . ?
C82 C81 C80 119.8(4) . . ?
C82 C81 H81 120.1 . . ?
C80 C81 H81 120.1 . . ?
C81 C82 C83 119.3(4) . . ?
C81 C82 H82 120.4 . . ?
C83 C82 H82 120.4 . . ?
C84 C83 C82 117.6(4) . . ?
C84 C83 H83 121.2 . . ?
C82 C83 H83 121.2 . . ?
N18 C84 C83 123.9(4) . . ?
N18 C84 H84 118.0 . . ?
C83 C84 H84 118.0 . . ?
N19 C85 C86 122.4(4) . . ?
N19 C85 H85 118.8 . . ?
C86 C85 H85 118.8 . . ?
C87 C86 C85 118.1(4) . . ?
C87 C86 H86 121.0 . . ?
C85 C86 H86 121.0 . . ?
C88 C87 C86 119.7(4) . . ?
C88 C87 H87 120.2 . . ?
C86 C87 H87 120.2 . . ?
C87 C88 C89 119.6(4) . . ?
C87 C88 H88 120.2 . . ?
C89 C88 H88 120.2 . . ?
N19 C89 C88 120.7(4) . . ?
N19 C89 C90 118.1(3) . . ?
C88 C89 C90 121.1(4) . . ?
C91 C90 C97 109.0(3) . . ?
C91 C90 C89 110.1(3) . . ?
C97 C90 C89 110.4(3) . . ?
C91 C90 C92 109.7(4) . . ?
C97 C90 C92 110.3(3) . . ?
C89 C90 C92 107.3(3) . . ?
C90 C91 H91A 109.5 . . ?
C90 C91 H91B 109.5 . . ?
H91A C91 H91B 109.5 . . ?
C90 C91 H91C 109.5 . . ?
H91A C91 H91C 109.5 . . ?
H91B C91 H91C 109.5 . . ?
N20 C92 C93 120.7(4) . . ?
N20 C92 C90 117.7(4) . . ?
C93 C92 C90 121.5(4) . . ?
C92 C93 C94 119.9(4) . . ?
C92 C93 H93 120.1 . . ?
C94 C93 H93 120.1 . . ?
C95 C94 C93 118.8(4) . . ?
C95 C94 H94 120.6 . . ?
C93 C94 H94 120.6 . . ?
C96 C95 C94 118.4(4) . . ?
C96 C95 H95 120.8 . . ?
C94 C95 H95 120.8 . . ?
N20 C96 C95 123.3(4) . . ?
N20 C96 H96 118.4 . . ?
C95 C96 H96 118.4 . . ?
N21 C97 C98 118.6(4) . . ?
N21 C97 C90 119.9(4) . . ?
C98 C97 C90 121.5(4) . . ?
N22 C98 C97 121.7(4) . . ?
N22 C98 H98 119.2 . . ?
C97 C98 H98 119.2 . . ?
N22 C99 C100 121.9(4) . . ?
N22 C99 H99 119.1 . . ?
C100 C99 H99 119.1 . . ?
N21 C100 C99 119.0(4) . . ?
N21 C100 C106 119.5(4) . . ?
C99 C100 C106 121.5(4) . . ?
N23 C101 C102 123.4(5) . . ?
N23 C101 H101 118.3 . . ?
C102 C101 H101 118.3 . . ?
C101 C102 C103 118.4(5) . . ?
C101 C102 H102 120.8 . . ?
C103 C102 H102 120.8 . . ?
C104 C103 C102 119.3(4) . . ?
C104 C103 H103 120.4 . . ?
C102 C103 H103 120.4 . . ?
C103 C104 C205 119.4(5) . . ?
C103 C104 H104 120.3 . . ?
C205 C104 H104 120.3 . . ?
C107 C106 C205 109.9(4) . . ?
C107 C106 C100 108.8(3) . . ?
C205 C106 C100 108.7(4) . . ?
C107 C106 C108 109.5(4) . . ?
C205 C106 C108 109.2(3) . . ?
C100 C106 C108 110.6(3) . . ?
C106 C107 H10A 109.5 . . ?
C106 C107 H10B 109.5 . . ?
H10A C107 H10B 109.5 . . ?
C106 C107 H10C 109.5 . . ?
H10A C107 H10C 109.5 . . ?
H10B C107 H10C 109.5 . . ?
N24 C108 C109 121.1(4) . . ?
N24 C108 C106 116.7(4) . . ?
C109 C108 C106 122.1(4) . . ?
C110 C109 C108 119.8(5) . . ?
C110 C109 H109 120.1 . . ?
C108 C109 H109 120.1 . . ?
C111 C110 C109 119.4(5) . . ?
C111 C110 H110 120.3 . . ?
C109 C110 H110 120.3 . . ?
C110 C111 C112 118.4(4) . . ?
C110 C111 H111 120.8 . . ?
C112 C111 H111 120.8 . . ?
N24 C112 C111 122.4(4) . . ?
N24 C112 H112 118.8 . . ?
C111 C112 H112 118.8 . . ?
F3 C113 F1 108.2(4) . . ?
F3 C113 F2 108.5(4) . . ?
F1 C113 F2 107.6(4) . . ?
F3 C113 S1 111.1(3) . . ?
F1 C113 S1 110.7(3) . . ?
F2 C113 S1 110.7(3) . . ?
F8 C115 F7 102.4(6) . . ?
F8 C115 F9 107.2(6) . . ?
F7 C115 F9 109.1(6) . . ?
F8 C115 S3 113.5(5) . . ?
F7 C115 S3 111.1(5) . . ?
F9 C115 S3 112.9(4) . . ?
F12 C116 F13 107.9(4) . . ?
F12 C116 F10 106.1(5) . . ?
F13 C116 F10 108.8(4) . . ?
F12 C116 S4 112.2(4) . . ?
F13 C116 S4 112.8(3) . . ?
F10 C116 S4 108.7(4) . . ?
F16 C117 F14 107.7(4) . . ?
F16 C117 F15 108.3(4) . . ?
F14 C117 F15 107.5(3) . . ?
F16 C117 S5 111.3(3) . . ?
F14 C117 S5 110.9(3) . . ?
F15 C117 S5 110.9(3) . . ?
F18 C118 F17 108.1(4) . . ?
F18 C118 F19 108.1(4) . . ?
F17 C118 F19 108.2(4) . . ?
F18 C118 S6 111.1(3) . . ?
F17 C118 S6 110.9(3) . . ?
F19 C118 S6 110.3(3) . . ?
F23 C120 F24 108.3(4) . . ?
F23 C120 F25 108.3(4) . . ?
F24 C120 F25 107.6(4) . . ?
F23 C120 S8 111.3(3) . . ?
F24 C120 S8 110.5(3) . . ?
F25 C120 S8 110.6(3) . . ?
N23 C205 C104 121.6(4) . . ?
N23 C205 C106 117.4(4) . . ?
C104 C205 C106 121.0(4) . . ?
C1 N1 C5 118.8(4) . . ?
C1 N1 Z1 120.4(3) . . ?
C5 N1 Z1 120.5(3) . . ?
C12 N2 C8 119.5(4) . . ?
C12 N2 Z1 121.0(3) . . ?
C8 N2 Z1 119.5(3) . . ?
C16 N3 C13 120.6(4) . . ?
C16 N3 Z1 119.5(3) . . ?
C13 N3 Z1 119.1(3) . . ?
C14 N4 C15 118.1(4) . . ?
C17 N5 C21 118.8(4) . . ?
C17 N5 Z1 120.4(3) . . ?
C21 N5 Z1 119.9(3) . . ?
C28 N6 C24 118.6(4) . . ?
C28 N6 Z1 120.5(3) . . ?
C24 N6 Z1 120.2(3) . . ?
C29 N7 C33 119.0(4) . . ?
C29 N7 Z2 120.6(3) . . ?
C33 N7 Z2 119.7(3) . . ?
C40 N8 C36 119.1(4) . . ?
C40 N8 Z2 119.7(3) . . ?
C36 N8 Z2 120.6(3) . . ?
C44 N9 C41 119.9(4) . . ?
C44 N9 Z2 119.8(3) . . ?
C41 N9 Z2 119.9(3) . . ?
C42 N10 C43 117.7(4) . . ?
C49 N11 C45 119.3(4) . . ?
C49 N11 Z2 119.8(3) . . ?
C45 N11 Z2 120.9(3) . . ?
C56 N12 C52 119.2(4) . . ?
C56 N12 Z2 120.3(3) . . ?
C52 N12 Z2 120.5(3) . . ?
C57 N13 C61 118.3(4) . . ?
C57 N13 Z3 120.6(3) . . ?
C61 N13 Z3 119.9(3) . . ?
C64 N14 C68 118.5(4) . . ?
C64 N14 Z3 120.2(3) . . ?
C68 N14 Z3 120.4(3) . . ?
C69 N15 C72 120.1(4) . . ?
C69 N15 Z3 119.8(3) . . ?
C72 N15 Z3 119.7(3) . . ?
C70 N16 C71 117.7(4) . . ?
C77 N17 C73 118.2(4) . . ?
C77 N17 Z3 120.9(3) . . ?
C73 N17 Z3 120.6(3) . . ?
C84 N18 C80 118.3(4) . . ?
C84 N18 Z3 121.8(3) . . ?
C80 N18 Z3 119.8(3) . . ?
C89 N19 C85 119.4(4) . . ?
C89 N19 Z4 120.1(3) . . ?
C85 N19 Z4 120.5(3) . . ?
C96 N20 C92 118.9(4) . . ?
C96 N20 Z4 120.3(3) . . ?
C92 N20 Z4 120.8(3) . . ?
C100 N21 C97 120.7(4) . . ?
C100 N21 Z4 119.8(3) . . ?
C97 N21 Z4 119.1(3) . . ?
C98 N22 C99 118.1(4) . . ?
C101 N23 C205 117.7(4) . . ?
C101 N23 Z4 120.9(3) . . ?
C205 N23 Z4 120.9(3) . . ?
C112 N24 C108 118.9(4) . . ?
C112 N24 Z4 119.9(3) . . ?
C108 N24 Z4 120.8(3) . . ?
Z1 O1 H1X 111(4) . . ?
Z1 O1 H1Y 131(4) . . ?
H1X O1 H1Y 115(5) . . ?
Z2 O2 H2X 122(4) . . ?
Z2 O2 H2Y 128(3) . . ?
H2X O2 H2Y 110(5) . . ?
Z3 O3 H3X 129(4) . . ?
Z3 O3 H3Y 118(3) . . ?
H3X O3 H3Y 113(5) . . ?
Z4 O4 H4X 117(4) . . ?
Z4 O4 H4Y 118(4) . . ?
H4X O4 H4Y 120(5) . . ?
H29X O29 H29Y 121(4) . . ?
H30X O30 H30Y 115(4) . . ?
H32X O32 H32Y 124(5) . . ?
H33X O33 H33Y 130(7) . . ?
H35X O35 H35Y 113(4) . . ?
H36X O36 H36Y 135(6) . . ?
H38X O38 H38Y 123(4) . . ?
H39X O39 H39Y 124(4) . . ?
O7 S1 O5 115.4(2) . . ?
O7 S1 O6 114.7(2) . . ?
O5 S1 O6 114.35(19) . . ?
O7 S1 C113 102.7(2) . . ?
O5 S1 C113 103.8(2) . . ?
O6 S1 C113 103.6(2) . . ?
O13 S3 O11 117.8(5) . . ?
O13 S3 O12 113.2(3) . . ?
O11 S3 O12 114.4(2) . . ?
O13 S3 C115 105.2(4) . . ?
O11 S3 C115 100.3(3) . . ?
O12 S3 C115 103.3(2) . . ?
O16 S4 O14 116.2(2) . . ?
O16 S4 O15 113.4(2) . . ?
O14 S4 O15 114.44(19) . . ?
O16 S4 C116 104.8(3) . . ?
O14 S4 C116 103.6(2) . . ?
O15 S4 C116 102.2(2) . . ?
O19 S5 O18 115.2(2) . . ?
O19 S5 O17 114.9(2) . . ?
O18 S5 O17 114.30(19) . . ?
O19 S5 C117 103.1(2) . . ?
O18 S5 C117 103.9(2) . . ?
O17 S5 C117 103.3(2) . . ?
O22 S6 O20 114.8(2) . . ?
O22 S6 O21 115.3(2) . . ?
O20 S6 O21 114.13(19) . . ?
O22 S6 C118 103.3(2) . . ?
O20 S6 C118 103.8(2) . . ?
O21 S6 C118 103.2(2) . . ?
O26 S8 O28 114.9(2) . . ?
O26 S8 O27 115.1(2) . . ?
O28 S8 O27 114.08(19) . . ?
O26 S8 C120 103.0(2) . . ?
O28 S8 C120 103.9(2) . . ?
O27 S8 C120 103.6(2) . . ?
O1 Z1 N1 93.51(13) . . ?
O1 Z1 N3 178.18(13) . . ?
N1 Z1 N3 87.38(13) . . ?
O1 Z1 N6 97.75(13) . . ?
N1 Z1 N6 98.65(13) . . ?
N3 Z1 N6 83.67(13) . . ?
O1 Z1 N5 93.08(14) . . ?
N1 Z1 N5 173.08(13) . . ?
N3 Z1 N5 85.97(14) . . ?
N6 Z1 N5 82.55(14) . . ?
O1 Z1 N2 93.60(13) . . ?
N1 Z1 N2 80.49(13) . . ?
N3 Z1 N2 84.98(13) . . ?
N6 Z1 N2 168.65(14) . . ?
N5 Z1 N2 96.99(13) . . ?
O2 Z2 N12 93.16(14) . . ?
O2 Z2 N9 178.90(13) . . ?
N12 Z2 N9 87.70(13) . . ?
O2 Z2 N7 97.31(14) . . ?
N12 Z2 N7 98.06(13) . . ?
N9 Z2 N7 83.24(13) . . ?
O2 Z2 N8 92.35(13) . . ?
N12 Z2 N8 174.46(13) . . ?
N9 Z2 N8 86.78(13) . . ?
N7 Z2 N8 81.77(13) . . ?
O2 Z2 N11 94.69(14) . . ?
N12 Z2 N11 80.78(13) . . ?
N9 Z2 N11 84.77(14) . . ?
N7 Z2 N11 167.99(14) . . ?
N8 Z2 N11 98.23(13) . . ?
O3 Z3 N17 93.90(13) . . ?
O3 Z3 N15 178.30(13) . . ?
N17 Z3 N15 87.29(13) . . ?
O3 Z3 N14 97.10(13) . . ?
N17 Z3 N14 98.79(13) . . ?
N15 Z3 N14 83.90(13) . . ?
O3 Z3 N13 92.67(13) . . ?
N17 Z3 N13 173.10(13) . . ?
N15 Z3 N13 86.09(14) . . ?
N14 Z3 N13 82.46(13) . . ?
O3 Z3 N18 93.40(13) . . ?
N17 Z3 N18 80.38(13) . . ?
N15 Z3 N18 85.60(13) . . ?
N14 Z3 N18 169.49(14) . . ?
N13 Z3 N18 97.14(13) . . ?
O4 Z4 N20 92.90(14) . . ?
O4 Z4 N21 178.71(13) . . ?
N20 Z4 N21 87.71(13) . . ?
O4 Z4 N24 92.59(14) . . ?
N20 Z4 N24 174.47(13) . . ?
N21 Z4 N24 86.78(14) . . ?
O4 Z4 N23 98.38(13) . . ?
N20 Z4 N23 98.23(13) . . ?
N21 Z4 N23 82.65(13) . . ?
N24 Z4 N23 81.61(14) . . ?
O4 Z4 N19 94.64(13) . . ?
N20 Z4 N19 80.70(13) . . ?
N21 Z4 N19 84.33(13) . . ?
N24 Z4 N19 98.19(13) . . ?
N23 Z4 N19 166.97(14) . . ?
O9A S2A O8A 120.18(17) . . ?
O9A S2A O10A 103.75(15) . . ?
O8A S2A O10A 118.7(2) . . ?
O9A S2A C114 110.73(18) . . ?
O8A S2A C114 97.70(14) . . ?
O10A S2A C114 104.64(12) . . ?
F4A C114 F6A 109.688(12) . . ?
F4A C114 F5A 99.183(15) . . ?
F6A C114 F5A 114.557(9) . . ?
F4A C114 S2A 117.92(9) . . ?
F6A C114 S2A 110.42(9) . . ?
F5A C114 S2A 104.74(7) . . ?
O9B S2B O10B 108.6(6) . . ?
O9B S2B O8B 111.9(5) . . ?
O10B S2B O8B 118.1(4) . . ?
O9B S2B C200 111.3(5) . . ?
O10B S2B C200 104.6(5) . . ?
O8B S2B C200 101.9(4) . . ?
C200 F6B F6B 106.2(6) . 2_665 ?
F5B C200 F6B 123.7(9) . . ?
F5B C200 F4B 110.0(9) . . ?
F6B C200 F4B 102.2(8) . . ?
F5B C200 S2B 103.4(7) . . ?
F6B C200 S2B 111.3(6) . . ?
F4B C200 S2B 105.0(6) . . ?
F20A C119 F21A 107.6(6) . . ?
F20A C119 F22A 109.0(6) . . ?
F21A C119 F22A 103.4(7) . . ?
F20A C119 S7A 113.0(5) . . ?
F21A C119 S7A 112.7(7) . . ?
F22A C119 S7A 110.6(4) . . ?
O23A S7A O25A 116.8(3) . . ?
O23A S7A O24A 113.4(4) . . ?
O25A S7A O24A 114.6(5) . . ?
O23A S7A C119 103.7(3) . . ?
O25A S7A C119 103.6(3) . . ?
O24A S7A C119 102.4(3) . . ?
O25B S7B O23B 111.9(10) . . ?
O25B S7B O24B 109.7(17) . . ?
O23B S7B O24B 121.1(14) . . ?
O25B S7B C201 101.8(10) . . ?
O23B S7B C201 106.8(10) . . ?
O24B S7B C201 103.3(15) . . ?
F21B C201 F22B 114(3) . . ?
F21B C201 F20B 105(2) . . ?
F22B C201 F20B 103.9(19) . . ?
F21B C201 S7B 114(2) . . ?
F22B C201 S7B 111.9(15) . . ?
F20B C201 S7B 105.8(15) . . ?

_diffrn_measured_fraction_theta_max 0.993
_diffrn_reflns_theta_full        25.00
_diffrn_measured_fraction_theta_full 0.997
_refine_diff_density_max         1.647
_refine_diff_density_min         -1.277
_refine_diff_density_rms         0.127

_iucr_refine_instructions_details 
;TITL jwj278_0m in P-1
CELL  0.71073  14.7068  21.3881  25.6568   67.683   75.282   89.683
ZERR     8.00   0.0029   0.0042   0.0050    0.003    0.003    0.003
LATT   1
SFAC  C    H    N    O    F    S    ZN
UNIT  240  240  48   88   48   16   8
MERG   2
EADP F4A F4B
EADP F5A F5B
EADP O8A O8B
EADP O9A O9B
EADP C200 C114
EADP  O44A O44B
EADP  O43A O43B
DFIX 0.85 O1 H1X
DFIX 0.85 O1 H1Y
DFIX 0.85 O2 H2X
DFIX 0.85 O2 H2Y
DFIX 0.85 O3 H3X
DFIX 0.85 O3 H3Y
DFIX 0.85 O4 H4X
DFIX 0.85 O4 H4Y
EADP H4X H4Y
DFIX  0.85 O32 H32Y
DFIX  0.85 O32 H32X
DANG 1.55 H32X H32Y
DFIX  0.85 O30 H30Y
DFIX  0.85 O30 H30X
DANG  1.55 H30Y H30X
DFIX  0.85 O36 H36Y
DFIX  0.85 O36 H36X
DANG 1.55 H36X H36Y
DFIX  0.85 O39 H39X
DFIX  0.85 O39 H39Y
DANG 1.55 H39X H39Y
DFIX  0.85 O35 H35Y
DFIX  0.85 O35 H35X
DANG 1.55 H35X H35Y
DFIX  0.85 O33 H33X
DFIX  0.85 O33 H33Y
DFIX  0.85 O38 H38Y
DFIX  0.85 O38 H38X
DANG 1.55 H38X H38Y
DFIX  0.85 O29 H29X
DFIX  0.85 O29 H29Y
DANG  1.55 H29Y H29X
DFIX  1.44 S7A O23A
DFIX  1.44 S7A O24A
DFIX  1.44 S7A O25A
DFIX  1.82 S7A C119
DFIX 1.34 C119 F20A
DFIX 1.34 C119 F21A
DFIX 1.34 C119 F22A
DFIX  1.44 S7B O23B
DFIX  1.44 S7B O24B
DFIX  1.44 S7B O25B
DFIX 1.34 C201 F20B
DFIX 1.34 C201 F21B
DFIX 1.34 C201 F22B
DFIX 1.82 C201 S7B
EADP S7A S7B
EADP O23A O23B
EADP O24A O24B
EADP O25A O25B
EADP C119 C201
EADP F21A F21B
EADP F22A F22B
EADP F20A F20B
FMAP   2
PLAN   20
SIZE     0.14   0.22   0.24
ACTA    50.00
BOND   $H
LIST   4
WPDB  -2
L.S.   8
TEMP  -173.20
WGHT    0.104400   13.798201
FVAR       0.03545   0.51108   0.80865   0.56715   0.76565
C1    1    0.368102    0.201648    0.411731    11.00000    0.01381    0.01041 =
         0.01144   -0.00321   -0.00348    0.00323
AFIX  43
H1    2    0.386759    0.225178    0.370374    11.00000   -1.20000
AFIX   0
C2    1    0.435719    0.194161    0.441436    11.00000    0.01469    0.01512 =
         0.01854   -0.00721   -0.00356    0.00083
AFIX  43
H2    2    0.499346    0.212660    0.421271    11.00000   -1.20000
AFIX   0
C3    1    0.408454    0.158772    0.501805    11.00000    0.01571    0.02667 =
         0.02080   -0.00558   -0.01197   -0.00177
AFIX  43
H3    2    0.453278    0.152408    0.523835    11.00000   -1.20000
AFIX   0
C4    1    0.314572    0.132856    0.529404    11.00000    0.01666    0.02480 =
         0.01246   -0.00336   -0.00863    0.00086
AFIX  43
H4    2    0.294735    0.108827    0.570691    11.00000   -1.20000
AFIX   0
C5    1    0.249708    0.141927    0.496917    11.00000    0.01017    0.00723 =
         0.01392   -0.00301   -0.00504    0.00097
C6    1    0.146046    0.109429    0.525692    11.00000    0.01042    0.01291 =
         0.00774   -0.00007   -0.00424    0.00110
C7    1    0.128262    0.074456    0.592657    11.00000    0.01275    0.02154 =
         0.01000   -0.00118   -0.00212    0.00189
AFIX 137
H7A   2    0.142448    0.107745    0.607965    11.00000   -1.50000
H7B   2    0.169096    0.037704    0.601914    11.00000   -1.50000
H7C   2    0.061940    0.055691    0.610650    11.00000   -1.50000
AFIX   0
C8    1    0.132573    0.056229    0.500156    11.00000    0.00451    0.01151 =
         0.01910   -0.00485   -0.00645    0.00346
C9    1    0.107762   -0.012500    0.536463    11.00000    0.01041    0.01220 =
         0.02586    0.00139   -0.00134    0.00020
AFIX  43
H9    2    0.092441   -0.026866    0.577814    11.00000   -1.20000
AFIX   0
C10   1    0.105784   -0.059431    0.511401    11.00000    0.01548    0.00797 =
         0.04721   -0.00476   -0.00703    0.00274
AFIX  43
H10   2    0.089009   -0.106314    0.535443    11.00000   -1.20000
AFIX   0
C11   1    0.128435   -0.037427    0.451113    11.00000    0.02150    0.01409 =
         0.04590   -0.02020   -0.01855    0.00926
AFIX  43
H11   2    0.128784   -0.068852    0.433032    11.00000   -1.20000
AFIX   0
C12   1    0.150643    0.031636    0.417647    11.00000    0.01976    0.01449 =
         0.02429   -0.00895   -0.01317    0.00666
AFIX  43
H12   2    0.166191    0.047007    0.376210    11.00000   -1.20000
AFIX   0
C13   1    0.076412    0.163498    0.512908    11.00000    0.00859    0.00756 =
         0.01250   -0.00120   -0.00435   -0.00121
C14   1    0.016995    0.179951    0.557249    11.00000    0.01593    0.01578 =
         0.01084   -0.00548   -0.00473   -0.00076
AFIX  43
H14   2    0.019442    0.156677    0.596541    11.00000   -1.20000
AFIX   0
C15   1   -0.046293    0.258201    0.490542    11.00000    0.01628    0.01184 =
         0.01082   -0.00291   -0.00390    0.00425
AFIX  43
H15   2   -0.089916    0.291002    0.481829    11.00000   -1.20000
AFIX   0
C16   1    0.012106    0.243870    0.445093    11.00000    0.01113    0.01128 =
         0.01052   -0.00313   -0.00273    0.00104
C17   1    0.057681    0.149400    0.319111    11.00000    0.01955    0.01584 =
         0.01566   -0.00832   -0.01077    0.00985
AFIX  43
H17   2    0.109299    0.124339    0.311394    11.00000   -1.20000
AFIX   0
C18   1   -0.022311    0.140296    0.302690    11.00000    0.02349    0.01879 =
         0.01638   -0.00749   -0.01204    0.00156
AFIX  43
H18   2   -0.025967    0.109489    0.284474    11.00000   -1.20000
AFIX   0
C19   1   -0.096728    0.177455    0.313636    11.00000    0.01681    0.02086 =
         0.01820   -0.00389   -0.01019    0.00052
AFIX  43
H19   2   -0.153245    0.171816    0.303701    11.00000   -1.20000
AFIX   0
C20   1   -0.088366    0.222774    0.339078    11.00000    0.01372    0.01607 =
         0.01407   -0.00339   -0.00565    0.00380
AFIX  43
H20   2   -0.138759    0.249044    0.346164    11.00000   -1.20000
AFIX   0
C21   1   -0.005801    0.229882    0.354338    11.00000    0.01350    0.01427 =
         0.00827   -0.00305   -0.00551    0.00617
C22   1    0.009279    0.281190    0.381164    11.00000    0.01305    0.00880 =
         0.01103   -0.00367   -0.00348    0.00528
C23   1   -0.071272    0.327214    0.379268    11.00000    0.01312    0.01634 =
         0.01438   -0.00402   -0.00420    0.00904
AFIX 137
H23A  2   -0.130959    0.299906    0.404488    11.00000   -1.50000
H23B  2   -0.075873    0.348933    0.338956    11.00000   -1.50000
H23C  2   -0.058427    0.362195    0.393148    11.00000   -1.50000
AFIX   0
C24   1    0.104501    0.326227    0.345054    11.00000    0.01405    0.01291 =
         0.00585   -0.00525   -0.00436    0.00292
C25   1    0.108523    0.394521    0.310557    11.00000    0.02402    0.01142 =
         0.01339   -0.00677   -0.00780    0.00702
AFIX  43
H25   2    0.051790    0.415601    0.308473    11.00000   -1.20000
AFIX   0
C26   1    0.195744    0.432529    0.278806    11.00000    0.02633    0.00893 =
         0.01367   -0.00555   -0.00975    0.00383
AFIX  43
H26   2    0.198752    0.479257    0.254528    11.00000   -1.20000
AFIX   0
C27   1    0.277907    0.401349    0.283086    11.00000    0.02358    0.01544 =
         0.01310   -0.00662   -0.00630    0.00101
AFIX  43
H27   2    0.338312    0.426236    0.262974    11.00000   -1.20000
AFIX   0
C28   1    0.268938    0.333132    0.317462    11.00000    0.01287    0.01551 =
         0.01058   -0.00316   -0.00417    0.00478
AFIX  43
H28   2    0.324998    0.311339    0.320246    11.00000   -1.20000
AFIX   0
C29   1    0.717055    0.173647    0.177615    11.00000    0.01334    0.01911 =
         0.01279   -0.00535   -0.00192    0.00244
AFIX  43
H29   2    0.662440    0.197087    0.174125    11.00000   -1.20000
AFIX   0
C30   1    0.704941    0.105238    0.212165    11.00000    0.02202    0.01990 =
         0.01577   -0.00929   -0.00566    0.00091
AFIX  43
H30   2    0.643527    0.081723    0.231450    11.00000   -1.20000
AFIX   0
C31   1    0.784884    0.071725    0.217977    11.00000    0.02601    0.01002 =
         0.01931   -0.00502   -0.00792    0.00142
AFIX  43
H31   2    0.779222    0.024917    0.242628    11.00000   -1.20000
AFIX   0
C32   1    0.871732    0.106589    0.187969    11.00000    0.02260    0.00859 =
         0.01729   -0.00425   -0.01214    0.00601
AFIX  43
H32   2    0.926912    0.083743    0.191063    11.00000   -1.20000
AFIX   0
C33   1    0.880117    0.175661    0.152713    11.00000    0.01687    0.01186 =
         0.00965   -0.00468   -0.00688    0.00168
C34   1    0.976609    0.216817    0.118418    11.00000    0.01281    0.00876 =
         0.01212   -0.00217   -0.00370    0.00301
C35   1    1.055550    0.168561    0.122580    11.00000    0.01549    0.01290 =
         0.01782   -0.00389   -0.00587    0.00725
AFIX 137
H35A  2    1.043360    0.134352    0.107734    11.00000   -1.50000
H35B  2    1.056607    0.145952    0.163533    11.00000   -1.50000
H35C  2    1.116720    0.194793    0.099113    11.00000   -1.50000
AFIX   0
C36   1    0.993089    0.267444    0.145691    11.00000    0.01072    0.01237 =
         0.00727   -0.00139   -0.00191    0.00269
C37   1    1.073162    0.270205    0.164906    11.00000    0.00777    0.01261 =
         0.01414   -0.00045   -0.00201    0.00129
AFIX  43
H37   2    1.121955    0.242212    0.159275    11.00000   -1.20000
AFIX   0
C38   1    1.081151    0.313989    0.192245    11.00000    0.01312    0.01303 =
         0.01347    0.00304   -0.00491   -0.00518
AFIX  43
H38   2    1.135579    0.316740    0.205104    11.00000   -1.20000
AFIX   0
C39   1    1.008144    0.353774    0.200503    11.00000    0.01799    0.01595 =
         0.01153   -0.00446   -0.00687   -0.00280
AFIX  43
H39   2    1.011094    0.383554    0.219776    11.00000   -1.20000
AFIX   0
C40   1    0.931061    0.349028    0.180019    11.00000    0.01785    0.01374 =
         0.01277   -0.00557   -0.00887    0.00577
AFIX  43
H40   2    0.880898    0.375916    0.185915    11.00000   -1.20000
AFIX   0
C41   1    0.979216    0.254512    0.053424    11.00000    0.01478    0.01036 =
         0.01285   -0.00483   -0.00594    0.00339
C42   1    1.040441    0.240366    0.009412    11.00000    0.01833    0.01227 =
         0.01212   -0.00446   -0.00386    0.00505
AFIX  43
H42   2    1.082959    0.207082    0.019544    11.00000   -1.20000
AFIX   0
C43   1    0.981347    0.318904   -0.059868    11.00000    0.02138    0.01715 =
         0.00876   -0.00362   -0.00343    0.00083
AFIX  43
H43   2    0.980739    0.341746   -0.099559    11.00000   -1.20000
AFIX   0
C44   1    0.919339    0.335220   -0.016849    11.00000    0.00993    0.00860 =
         0.01316   -0.00236   -0.00429   -0.00146
C45   1    0.854409    0.471899    0.073164    11.00000    0.02413    0.01592 =
         0.03060   -0.01374   -0.02034    0.01014
AFIX  43
H45   2    0.841094    0.457369    0.114456    11.00000   -1.20000
AFIX   0
C46   1    0.878005    0.540333    0.038998    11.00000    0.01576    0.01820 =
         0.05031   -0.02298   -0.01750    0.00647
AFIX  43
H46   2    0.879772    0.572536    0.056083    11.00000   -1.20000
AFIX   0
C47   1    0.898828    0.560022   -0.020676    11.00000    0.01469    0.01012 =
         0.04890   -0.00541   -0.00501    0.00078
AFIX  43
H47   2    0.917696    0.606379   -0.045819    11.00000   -1.20000
AFIX   0
C48   1    0.892275    0.512470   -0.043858    11.00000    0.01269    0.01327 =
         0.02565   -0.00173   -0.00183   -0.00030
AFIX  43
H48   2    0.906019    0.526048   -0.085079    11.00000   -1.20000
AFIX   0
C49   1    0.865594    0.444571   -0.007152    11.00000    0.01011    0.01179 =
         0.02152   -0.00475   -0.00976    0.00364
C50   1    0.850525    0.390166   -0.031304    11.00000    0.01153    0.01361 =
         0.00951   -0.00157   -0.00736    0.00187
C51   1    0.869031    0.423285   -0.098206    11.00000    0.01290    0.02202 =
         0.01104    0.00335   -0.00552   -0.00185
AFIX 137
H51A  2    0.935038    0.442850   -0.116112    11.00000   -1.50000
H51B  2    0.827270    0.459239   -0.108366    11.00000   -1.50000
H51C  2    0.856584    0.388878   -0.112787    11.00000   -1.50000
AFIX   0
C52   1    0.746893    0.358608   -0.003159    11.00000    0.01489    0.00708 =
         0.01358   -0.00189   -0.00865    0.00109
C53   1    0.682871    0.364526   -0.036081    11.00000    0.02164    0.02945 =
         0.01512    0.00065   -0.01090   -0.00722
AFIX  43
H53   2    0.703804    0.385761   -0.077582    11.00000   -1.20000
AFIX   0
C54   1    0.589524    0.339843   -0.008945    11.00000    0.02320    0.03853 =
         0.01815   -0.00175   -0.01569   -0.00861
AFIX  43
H54   2    0.546035    0.343434   -0.031468    11.00000   -1.20000
AFIX   0
C55   1    0.559564    0.309576    0.051836    11.00000    0.01604    0.01626 =
         0.01969   -0.00475   -0.00698   -0.00352
AFIX  43
H55   2    0.495523    0.292096    0.071795    11.00000   -1.20000
AFIX   0
C56   1    0.625857    0.305764    0.082191    11.00000    0.01096    0.01417 =
         0.01516   -0.00706   -0.00334    0.00420
AFIX  43
H56   2    0.605582    0.286475    0.123767    11.00000   -1.20000
AFIX   0
C57   1    0.566109    0.404144    0.567765    11.00000    0.02188    0.00841 =
         0.01157   -0.00418   -0.00503    0.00505
AFIX  43
H57   2    0.617003    0.378632    0.559775    11.00000   -1.20000
AFIX   0
C58   1    0.486137    0.396563    0.551210    11.00000    0.02603    0.01336 =
         0.01428   -0.00779   -0.00694    0.00344
AFIX  43
H58   2    0.481987    0.366354    0.532499    11.00000   -1.20000
AFIX   0
C59   1    0.411348    0.434221    0.562520    11.00000    0.01960    0.01977 =
         0.01856   -0.00625   -0.00914    0.00210
AFIX  43
H59   2    0.354437    0.429277    0.552740    11.00000   -1.20000
AFIX   0
C60   1    0.422289    0.479424    0.588616    11.00000    0.02061    0.01653 =
         0.00997   -0.00128   -0.00500    0.00479
AFIX  43
H60   2    0.373367    0.506752    0.595751    11.00000   -1.20000
AFIX   0
C61   1    0.505124    0.484044    0.603998    11.00000    0.01103    0.00759 =
         0.00681    0.00058   -0.00151    0.00075
C62   1    0.522329    0.535520    0.630735    11.00000    0.01053    0.00885 =
         0.01166   -0.00317   -0.00259    0.00250
C63   1    0.443116    0.582276    0.628901    11.00000    0.01676    0.01357 =
         0.01822   -0.00744   -0.00730    0.00748
AFIX 137
H63A  2    0.383132    0.555550    0.654317    11.00000   -1.50000
H63B  2    0.438302    0.604057    0.588639    11.00000   -1.50000
H63C  2    0.457152    0.617185    0.642569    11.00000   -1.50000
AFIX   0
C64   1    0.618742    0.577981    0.595272    11.00000    0.01587    0.00873 =
         0.00894   -0.00452   -0.00128   -0.00054
C65   1    0.623500    0.646530    0.559622    11.00000    0.01766    0.01308 =
         0.01373   -0.00685   -0.00210    0.00202
AFIX  43
H65   2    0.567406    0.668273    0.556818    11.00000   -1.20000
AFIX   0
C66   1    0.712064    0.682789    0.528061    11.00000    0.03104    0.00762 =
         0.01417   -0.00322   -0.00018   -0.00329
AFIX  43
H66   2    0.716672    0.729326    0.502907    11.00000   -1.20000
AFIX   0
C67   1    0.792601    0.650783    0.533578    11.00000    0.02176    0.01583 =
         0.01399   -0.00602    0.00237   -0.00606
AFIX  43
H67   2    0.853375    0.675129    0.513578    11.00000   -1.20000
AFIX   0
C68   1    0.783071    0.582650    0.568756    11.00000    0.01381    0.01391 =
         0.01734   -0.00597    0.00038   -0.00311
AFIX  43
H68   2    0.838580    0.560310    0.572146    11.00000   -1.20000
AFIX   0
C69   1    0.522310    0.496167    0.695258    11.00000    0.01032    0.00882 =
         0.01160   -0.00368   -0.00167   -0.00064
C70   1    0.463532    0.509806    0.741020    11.00000    0.00913    0.01520 =
         0.01684   -0.00914   -0.00398    0.00552
AFIX  43
H70   2    0.421882    0.544045    0.732157    11.00000   -1.20000
AFIX   0
C71   1    0.522911    0.428818    0.807716    11.00000    0.01180    0.01682 =
         0.01022   -0.00322   -0.00372    0.00068
AFIX  43
H71   2    0.524263    0.404492    0.847090    11.00000   -1.20000
AFIX   0
C72   1    0.582832    0.413427    0.763446    11.00000    0.00581    0.01069 =
         0.01067   -0.00316   -0.00190    0.00008
C73   1    0.876199    0.448386    0.664463    11.00000    0.01309    0.00957 =
         0.01404   -0.00484    0.00074   -0.00215
AFIX  43
H73   2    0.895920    0.472692    0.623209    11.00000   -1.20000
AFIX   0
C74   1    0.943235    0.438384    0.694911    11.00000    0.00972    0.01407 =
         0.02214   -0.00708   -0.00219    0.00063
AFIX  43
H74   2    1.007426    0.455784    0.675416    11.00000   -1.20000
AFIX   0
C75   1    0.914209    0.402218    0.754761    11.00000    0.01353    0.01370 =
         0.01699   -0.00436   -0.00816    0.00335
AFIX  43
H75   2    0.958531    0.394464    0.777248    11.00000   -1.20000
AFIX   0
C76   1    0.820710    0.377449    0.781687    11.00000    0.01545    0.00939 =
         0.01111   -0.00161   -0.00550   -0.00052
AFIX  43
H76   2    0.800457    0.352262    0.822808    11.00000   -1.20000
AFIX   0
C77   1    0.755834    0.389340    0.748601    11.00000    0.00793    0.00750 =
         0.01213   -0.00217    0.00160   -0.00051
C78   1    0.651182    0.358073    0.776078    11.00000    0.00995    0.00782 =
         0.01068   -0.00051   -0.00149    0.00240
C79   1    0.631872    0.321994    0.843021    11.00000    0.01710    0.01556 =
         0.00725   -0.00037   -0.00174    0.00206
AFIX 137
H79A  2    0.647448    0.354283    0.858958    11.00000   -1.50000
H79B  2    0.670923    0.284119    0.852251    11.00000   -1.50000
H79C  2    0.564965    0.304633    0.860433    11.00000   -1.50000
AFIX   0
C80   1    0.636290    0.305933    0.749499    11.00000    0.00466    0.00940 =
         0.01489   -0.00242   -0.00072    0.00009
C81   1    0.607427    0.237765    0.784487    11.00000    0.01246    0.01194 =
         0.01399    0.00154   -0.00550   -0.00091
AFIX  43
H81   2    0.590085    0.222801    0.825925    11.00000   -1.20000
AFIX   0
C82   1    0.604003    0.191743    0.758842    11.00000    0.01551    0.00899 =
         0.02352    0.00106   -0.00864   -0.00067
AFIX  43
H82   2    0.584222    0.145070    0.782455    11.00000   -1.20000
AFIX   0
C83   1    0.629750    0.214475    0.698316    11.00000    0.01492    0.00989 =
         0.02949   -0.00744   -0.01032    0.00235
AFIX  43
H83   2    0.630089    0.183865    0.679447    11.00000   -1.20000
AFIX   0
C84   1    0.654889    0.283218    0.666438    11.00000    0.01298    0.01538 =
         0.01403   -0.00510   -0.00528    0.00284
AFIX  43
H84   2    0.671233    0.299288    0.624939    11.00000   -1.20000
AFIX   0
C85   1    0.359771    0.224342    0.821122    11.00000    0.01148    0.01385 =
         0.02237   -0.00721   -0.00819    0.00357
AFIX  43
H85   2    0.348357    0.210728    0.862226    11.00000   -1.20000
AFIX   0
C86   1    0.379919    0.293050    0.785488    11.00000    0.01265    0.01058 =
         0.02658   -0.00641   -0.00730    0.00250
AFIX  43
H86   2    0.381909    0.326069    0.801711    11.00000   -1.20000
AFIX   0
C87   1    0.396999    0.311995    0.725704    11.00000    0.01785    0.00600 =
         0.02615    0.00177   -0.00553   -0.00143
AFIX  43
H87   2    0.411913    0.358512    0.700085    11.00000   -1.20000
AFIX   0
C88   1    0.392260    0.262914    0.703426    11.00000    0.01042    0.01359 =
         0.01717   -0.00107   -0.00228   -0.00027
AFIX  43
H88   2    0.404284    0.275485    0.662401    11.00000   -1.20000
AFIX   0
C89   1    0.369774    0.194969    0.741428    11.00000    0.00571    0.00844 =
         0.01499   -0.00073   -0.00121   -0.00098
C90   1    0.355822    0.139149    0.718615    11.00000    0.00484    0.00833 =
         0.01057    0.00100    0.00120    0.00135
C91   1    0.372489    0.170737    0.652142    11.00000    0.01352    0.01485 =
         0.01015   -0.00090   -0.00402    0.00313
AFIX 137
H91A  2    0.437463    0.192367    0.633526    11.00000   -1.50000
H91B  2    0.328233    0.204875    0.642074    11.00000   -1.50000
H91C  2    0.362451    0.135209    0.638236    11.00000   -1.50000
AFIX   0
C92   1    0.252364    0.106009    0.748472    11.00000    0.00743    0.00518 =
         0.01376   -0.00225   -0.00024    0.00079
C93   1    0.188562    0.109313    0.716069    11.00000    0.01196    0.01133 =
         0.01677   -0.00121   -0.00522    0.00439
AFIX  43
H93   2    0.208815    0.129631    0.674513    11.00000   -1.20000
AFIX   0
C94   1    0.094738    0.082756    0.744637    11.00000    0.01353    0.01918 =
         0.02202   -0.00436   -0.01063    0.00162
AFIX  43
H94   2    0.050626    0.084316    0.722900    11.00000   -1.20000
AFIX   0
C95   1    0.066832    0.053955    0.805475    11.00000    0.00896    0.01118 =
         0.02420   -0.00699   -0.00119    0.00104
AFIX  43
H95   2    0.003168    0.036040    0.826203    11.00000   -1.20000
AFIX   0
C96   1    0.133384    0.052029    0.834833    11.00000    0.01169    0.01311 =
         0.01868   -0.00857    0.00368   -0.00142
AFIX  43
H96   2    0.114206    0.032585    0.876423    11.00000   -1.20000
AFIX   0
C97   1    0.425548    0.085293    0.733962    11.00000    0.00914    0.00678 =
         0.01068   -0.00233   -0.00195   -0.00249
C98   1    0.486887    0.068109    0.690576    11.00000    0.01035    0.01439 =
         0.00982   -0.00403   -0.00381    0.00079
AFIX  43
H98   2    0.484539    0.089725    0.651105    11.00000   -1.20000
AFIX   0
C99   1    0.550188   -0.007394    0.759253    11.00000    0.00833    0.01489 =
         0.01519   -0.00763   -0.00288    0.00407
AFIX  43
H99   2    0.594379   -0.039452    0.769003    11.00000   -1.20000
AFIX   0
C100  1    0.489261    0.007319    0.803640    11.00000    0.01106    0.00687 =
         0.01302   -0.00428   -0.00320   -0.00197
C101  1    0.230915   -0.077193    0.928990    11.00000    0.02069    0.01598 =
         0.01761   -0.00756    0.00379   -0.00608
AFIX  43
H101  2    0.175146   -0.054998    0.926278    11.00000   -1.20000
AFIX   0
C102  1    0.221534   -0.145682    0.962564    11.00000    0.02909    0.01703 =
         0.01451   -0.00793    0.01024   -0.01550
AFIX  43
H102  2    0.160808   -0.170247    0.982073    11.00000   -1.20000
AFIX   0
C103  1    0.302241   -0.177841    0.967250    11.00000    0.03857    0.00842 =
         0.01611   -0.00526    0.00513   -0.00356
AFIX  43
H103  2    0.298011   -0.224737    0.991364    11.00000   -1.20000
AFIX   0
C104  1    0.388676   -0.141469    0.936761    11.00000    0.02972    0.01214 =
         0.01340   -0.00519    0.00121   -0.00050
AFIX  43
H104  2    0.444939   -0.163241    0.938568    11.00000   -1.20000
AFIX   0
C106  1    0.489308   -0.029527    0.868427    11.00000    0.01254    0.01144 =
         0.01215   -0.00401   -0.00391    0.00496
C107  1    0.569695   -0.076073    0.871792    11.00000    0.02123    0.01417 =
         0.01641   -0.00656   -0.01077    0.00944
AFIX 137
H10A  2    0.557991   -0.110907    0.857492    11.00000   -1.50000
H10B  2    0.572307   -0.097969    0.912501    11.00000   -1.50000
H10C  2    0.629964   -0.048976    0.847525    11.00000   -1.50000
AFIX   0
C108  1    0.504103    0.022651    0.895032    11.00000    0.01632    0.00588 =
         0.00932   -0.00065   -0.00136    0.00165
C109  1    0.582970    0.026410    0.914236    11.00000    0.02482    0.01828 =
         0.01540   -0.00719   -0.01038    0.00960
AFIX  43
H109  2    0.632534   -0.001050    0.908694    11.00000   -1.20000
AFIX   0
C110  1    0.589352    0.070267    0.941508    11.00000    0.03010    0.03158 =
         0.02960   -0.01606   -0.02172    0.00976
AFIX  43
H110  2    0.643332    0.073257    0.954703    11.00000   -1.20000
AFIX   0
C111  1    0.516981    0.109477    0.949362    11.00000    0.03314    0.01682 =
         0.01979   -0.01137   -0.01478    0.00558
AFIX  43
H111  2    0.519800    0.139820    0.968129    11.00000   -1.20000
AFIX   0
C112  1    0.439293    0.103656    0.929118    11.00000    0.02557    0.00825 =
         0.01138   -0.00201   -0.00525    0.00062
AFIX  43
H112  2    0.388357    0.129878    0.935204    11.00000   -1.20000
AFIX   0
C113  1    0.198711   -0.069516    0.275039    11.00000    0.01860    0.01279 =
         0.02255   -0.00477   -0.01061    0.00533
C115  1    0.630362    0.060126    0.437065    11.00000    0.05818    0.06087 =
         0.05685   -0.04134   -0.03688    0.04224
C116  1    0.111513    0.290978    0.695362    11.00000    0.03305    0.04194 =
         0.01397   -0.00743   -0.00649    0.02461
C117  1    0.300082    0.817525    0.472376    11.00000    0.01652    0.01237 =
         0.01463   -0.00241   -0.00364    0.00234
C118  1    0.205899    0.432552    0.777196    11.00000    0.01484    0.01228 =
         0.02270   -0.00288   -0.00580    0.00231
C120  1    0.295493    0.319369    0.975188    11.00000    0.01937    0.01353 =
         0.01629   -0.00124   -0.00220    0.00389
C205  1    0.393377   -0.072304    0.903092    11.00000    0.02230    0.00700 =
         0.01246   -0.00641   -0.00284    0.00134
N1    3    0.276519    0.177304    0.438262    11.00000    0.01316    0.01073 =
         0.00907   -0.00328   -0.00401    0.00195
N2    3    0.150994    0.077421    0.441519    11.00000    0.01280    0.00925 =
         0.01702   -0.00491   -0.01159    0.00310
N3    3    0.072320    0.196903    0.457483    11.00000    0.01324    0.00617 =
         0.00826   -0.00292   -0.00378   -0.00018
N4    3   -0.042590    0.227219    0.545725    11.00000    0.01716    0.01822 =
         0.01220   -0.00923   -0.00489    0.00385
N5    3    0.065984    0.191762    0.345333    11.00000    0.01424    0.01266 =
         0.01173   -0.00439   -0.00672    0.00650
N6    3    0.185059    0.295258    0.347524    11.00000    0.01276    0.01125 =
         0.01066   -0.00261   -0.00383    0.00459
N7    3    0.801757    0.208620    0.148799    11.00000    0.01452    0.01298 =
         0.01106   -0.00395   -0.00591    0.00559
N8    3    0.924162    0.307949    0.152108    11.00000    0.01202    0.01370 =
         0.01085   -0.00510   -0.00670    0.00448
N9    3    0.919402    0.302190    0.039401    11.00000    0.01060    0.00854 =
         0.00878   -0.00283   -0.00500   -0.00145
N10   3    1.041713    0.271916   -0.046742    11.00000    0.01887    0.01901 =
         0.01661   -0.01070   -0.00414    0.00569
N11   3    0.849378    0.424892    0.050825    11.00000    0.01896    0.00832 =
         0.02032   -0.00653   -0.01426    0.00546
N12   3    0.717527    0.327913    0.055989    11.00000    0.01483    0.01046 =
         0.01172   -0.00566   -0.00821    0.00651
N13   3    0.575847    0.445879    0.594704    11.00000    0.01569    0.00774 =
         0.00960   -0.00078   -0.00177    0.00139
N14   3    0.697278    0.545864    0.598951    11.00000    0.01262    0.01218 =
         0.01246   -0.00539   -0.00269    0.00101
N15   3    0.581649    0.448400    0.707602    11.00000    0.00788    0.00953 =
         0.00740   -0.00226   -0.00095    0.00140
N16   3    0.463826    0.476617    0.796443    11.00000    0.01112    0.02076 =
         0.01431   -0.00948   -0.00314    0.00314
N17   3    0.783465    0.425465    0.690075    11.00000    0.00959    0.00761 =
         0.01159   -0.00301   -0.00223    0.00091
N18   3    0.657612    0.328633    0.690536    11.00000    0.00857    0.00861 =
         0.01552   -0.00182   -0.00340    0.00090
N19   3    0.355821    0.176270    0.799510    11.00000    0.00559    0.00993 =
         0.01727   -0.00604   -0.00263    0.00227
N20   3    0.224846    0.076382    0.807605    11.00000    0.00808    0.00852 =
         0.01412   -0.00543    0.00130   -0.00089
N21   3    0.428353    0.053557    0.789674    11.00000    0.00868    0.00800 =
         0.00811   -0.00194    0.00014   -0.00153
N22   3    0.548118    0.022304    0.703496    11.00000    0.00784    0.01881 =
         0.01480   -0.00853   -0.00492    0.00343
N23   3    0.314833   -0.040017    0.899816    11.00000    0.01571    0.01035 =
         0.01111   -0.00368    0.00070   -0.00431
N24   3    0.433764    0.062347    0.901321    11.00000    0.01368    0.00879 =
         0.01048   -0.00250   -0.00127   -0.00053
O1    4    0.276316    0.172368    0.320992    11.00000    0.01632    0.02202 =
         0.01065   -0.00665   -0.00380    0.01107
O2    4    0.717971    0.334690    0.172058    11.00000    0.01897    0.02486 =
         0.01432   -0.01181   -0.00710    0.01491
O3    4    0.784649    0.423794    0.571340    11.00000    0.01372    0.01520 =
         0.01149   -0.00266   -0.00014    0.00568
O4    4    0.226592    0.086798    0.921941    11.00000    0.01792    0.01919 =
         0.01568   -0.00644    0.00048    0.00347
O5    4    0.111425    0.020141    0.210543    11.00000    0.02283    0.01988 =
         0.02152   -0.00400   -0.01390    0.00194
O6    4    0.230954    0.060051    0.244327    11.00000    0.01438    0.01563 =
         0.02746   -0.00932   -0.00536   -0.00125
O7    4    0.081401    0.002242    0.313199    11.00000    0.02031    0.02718 =
         0.02329   -0.01407    0.00630   -0.00511
O11   4    0.739515    0.051994    0.349849    11.00000    0.07611    0.12465 =
         0.03386    0.01128    0.01676    0.07686
O12   4    0.597164    0.107658    0.338215    11.00000    0.02407    0.01719 =
         0.02842   -0.00221   -0.00241    0.00200
O13   4    0.584586   -0.012325    0.388232    11.00000    0.32796    0.02437 =
         0.14575    0.01949   -0.20741   -0.04374
O14   4    0.253873    0.316576    0.606386    11.00000    0.00950    0.03870 =
         0.03040    0.00837    0.00247    0.00541
O15   4    0.103825    0.355983    0.590922    11.00000    0.01826    0.01638 =
         0.01804   -0.00234   -0.00883    0.00372
O16   4    0.123521    0.236409    0.620327    11.00000    0.08844    0.00991 =
         0.05821   -0.00490   -0.06122   -0.00129
O17   4    0.268697    0.687697    0.505920    11.00000    0.01352    0.01411 =
         0.02507   -0.00547   -0.00160   -0.00257
O18   4    0.388658    0.730388    0.537581    11.00000    0.02413    0.02116 =
         0.02390   -0.00313   -0.01431    0.00363
O19   4    0.418480    0.744753    0.435850    11.00000    0.02338    0.02260 =
         0.02646   -0.01270    0.00617    0.00005
O20   4    0.111931    0.519648    0.716507    11.00000    0.02115    0.02074 =
         0.02023   -0.00464   -0.01193    0.00586
O21   4    0.235656    0.561979    0.745689    11.00000    0.01745    0.01564 =
         0.02860   -0.00705   -0.00416   -0.00618
O22   4    0.088191    0.502535    0.818491    11.00000    0.01816    0.02456 =
         0.02240   -0.01395    0.00584   -0.00319
O26   4    0.412433    0.250434    0.932199    11.00000    0.02009    0.02406 =
         0.02568   -0.01289    0.00353    0.00185
O27   4    0.264641    0.190248    1.003935    11.00000    0.01807    0.01469 =
         0.02871   -0.00757   -0.00278   -0.00418
O28   4    0.387956    0.229773    1.035115    11.00000    0.01812    0.01993 =
         0.02357   -0.00435   -0.01156    0.00431
O29   4    0.279335    0.694137    0.654869    11.00000    0.02207    0.01719 =
         0.02397   -0.00599   -0.00598    0.00503
O30   4    0.148812   -0.000869    1.033082    11.00000    0.03986    0.02205 =
         0.01992   -0.00712    0.00065   -0.00810
O31   4    0.919480    0.337738    0.584777    11.00000    0.02379    0.02144 =
         0.02943   -0.01370   -0.01354    0.01215
O32   4    0.836030    0.506708    0.458847    11.00000    0.03754    0.01517 =
         0.01498   -0.00214   -0.00592   -0.00092
O33   4    0.771302    0.443517    0.399591    11.00000    0.02175    0.01680 =
         0.02138   -0.00588   -0.00831    0.00539
O34   4    0.492041    0.327537    0.279290    11.00000    0.02948    0.04045 =
         0.04337   -0.01636    0.01326   -0.00220
O35   4    0.650048    0.248838    0.283786    11.00000    0.04228    0.01771 =
         0.01991   -0.00627   -0.00068   -0.00564
O36   4    0.335559    0.257424    0.209028    11.00000    0.05136    0.02240 =
         0.01864   -0.00502   -0.00445   -0.00826
O37   4    0.492560    0.176331    0.209589    11.00000    0.02527    0.04731 =
         0.04926   -0.01954    0.00886    0.00000
O38   4    0.269660    0.193666    0.150908    11.00000    0.02001    0.01627 =
         0.02384   -0.00433   -0.00544    0.00447
O39   4    0.222985    0.056480    0.093275    11.00000    0.02675    0.01496 =
         0.02248   -0.00461   -0.00833    0.00369
O40   4    0.993218    0.427342    0.458438    11.00000    0.02434    0.03077 =
         0.03127   -0.00341    0.00270    0.00516
O41   4    0.410078    0.086354    0.336930    11.00000    0.07899    0.05853 =
         0.07323   -0.05109   -0.05932    0.05287
O42   4   -0.007841    0.079919    1.027279    11.00000    0.02864    0.04231 =
         0.03810   -0.01605    0.00366   -0.00114
F1    5    0.239817   -0.082587    0.317952    11.00000    0.04494    0.02602 =
         0.03968   -0.00128   -0.03148    0.00578
F2    5    0.263993   -0.069347    0.228162    11.00000    0.02916    0.02361 =
         0.03963   -0.01430    0.00101    0.01171
F3    5    0.131756   -0.119566    0.291114    11.00000    0.03216    0.01380 =
         0.03079   -0.00588   -0.01188   -0.00184
F7    5    0.674898    0.118889    0.426812    11.00000    0.29703    0.06082 =
         0.16949   -0.06410   -0.16750    0.03688
F8    5    0.546385    0.064688    0.463809    11.00000    0.13924    0.23690 =
         0.03572   -0.02871   -0.01515    0.15147
F9    5    0.663803    0.010463    0.474589    11.00000    0.06015    0.07513 =
         0.04527   -0.03555   -0.03251    0.04303
F10   5    0.017150    0.275136    0.713232    11.00000    0.02741    0.15528 =
         0.02135    0.01027    0.00717    0.02437
F12   5    0.126034    0.346601    0.701635    11.00000    0.16771    0.06007 =
         0.06400   -0.05520   -0.08474    0.07843
F13   5    0.151036    0.242657    0.731174    11.00000    0.05136    0.04325 =
         0.01453   -0.00616   -0.01593    0.02781
F14   5    0.260907    0.829941    0.428556    11.00000    0.04404    0.02739 =
         0.03018   -0.00283   -0.02537    0.00933
F15   5    0.367134    0.868483    0.455965    11.00000    0.02775    0.01280 =
         0.03024   -0.00469   -0.00288    0.00001
F16   5    0.233838    0.818473    0.518066    11.00000    0.02237    0.02115 =
         0.03161   -0.01009    0.00476    0.00878
F17   5    0.139177    0.381103    0.795716    11.00000    0.03012    0.01292 =
         0.02728   -0.00635   -0.00662   -0.00209
F18   5    0.267318    0.432811    0.729060    11.00000    0.02862    0.02281 =
         0.03451   -0.01394    0.00352    0.00979
F19   5    0.251403    0.421113    0.818260    11.00000    0.03981    0.02766 =
         0.03931   -0.00426   -0.03119    0.00669
F23   5    0.361972    0.370180    0.957093    11.00000    0.03571    0.01279 =
         0.03989   -0.00825   -0.00775    0.00072
F24   5    0.248330    0.332076    0.934687    11.00000    0.03708    0.02982 =
         0.03223   -0.00346   -0.02167    0.01252
F25   5    0.234312    0.317869    1.024522    11.00000    0.03174    0.02879 =
         0.03061   -0.01216    0.00334    0.01473
S1    6    0.149792    0.012382    0.259071    11.00000    0.01123    0.01096 =
         0.01401   -0.00538   -0.00263    0.00080
S3    6    0.638348    0.049305    0.371465    11.00000    0.06197    0.01551 =
         0.02141   -0.00896   -0.01257    0.00867
S4    6    0.153469    0.300319    0.620264    11.00000    0.01541    0.00992 =
         0.01101   -0.00169   -0.00652    0.00067
S5    6    0.349962    0.736085    0.489784    11.00000    0.01130    0.01038 =
         0.01534   -0.00432   -0.00217    0.00181
S6    6    0.154379    0.513039    0.763091    11.00000    0.01202    0.01050 =
         0.01375   -0.00581   -0.00247    0.00085
S8    6    0.345927    0.238579    0.987908    11.00000    0.01127    0.01072 =
         0.01568   -0.00495   -0.00210    0.00193
Z1    7    0.178367    0.185691    0.387189    11.00000    0.01140    0.00932 =
         0.00829   -0.00414   -0.00532    0.00489
Z2    7    0.815156    0.318303    0.107292    11.00000    0.01200    0.01121 =
         0.00924   -0.00521   -0.00671    0.00666
Z3    7    0.687008    0.436792    0.637936    11.00000    0.00785    0.00690 =
         0.00848   -0.00222    0.00027    0.00047
Z4    7    0.323781    0.069637    0.857813    11.00000    0.00857    0.00857 =
         0.00955   -0.00397    0.00081   -0.00094
PART    1
O8A   4   10.403500   10.393209   10.167212    21.00000    0.03263    0.01502 =
         0.03049   -0.00131    0.01219    0.00020
O9A   4   10.345800   10.503400   10.144200    21.00000    0.10543    0.05315 =
         0.03946   -0.03509   -0.05338    0.05450
O10A  4   10.482563   10.497300   10.088202    21.00000    0.01759    0.02784 =
         0.01589    0.00502   -0.00706   -0.01220
S2A   6    0.398194    0.457906    0.126365    21.00000    0.01358    0.01414 =
         0.01002   -0.00348   -0.00696    0.00447
F4A   5   10.392000   10.400100   10.051805    21.00000    0.07293    0.05015 =
         0.06400   -0.04527   -0.00704    0.00112
F5A   5   10.340302   10.498600   10.027400    21.00000    0.05968    0.10542 =
         0.06907   -0.07246   -0.05507    0.06063
F6A   5   10.260100   10.395205   10.110909    21.00000    0.02827    0.04880 =
         0.03465    0.01392   -0.01104   -0.02568
C114  1   10.344300   10.430900   10.079800    21.00000    0.02498    0.01597 =
         0.01225   -0.00201   -0.00824    0.00765
PART    2
S2B   6    0.341045    0.448710    0.131049   -21.00000    0.02280    0.01874 =
         0.02360   -0.00787   -0.00464    0.00449
F4B   5    0.391164    0.398089    0.051376   -21.00000    0.07293    0.05015 =
         0.06400   -0.04527   -0.00704    0.00112
F5B   5    0.339058    0.495920    0.028544   -21.00000    0.05968    0.10542 =
         0.06907   -0.07246   -0.05507    0.06063
F6B   5    0.484447    0.481297    0.036795   -21.00000    0.01539    0.08874 =
         0.01547   -0.00559   -0.00287   -0.00356
C200  1    0.393997    0.463109    0.052801   -21.00000    0.02498    0.01597 =
         0.01225   -0.00201   -0.00824    0.00765
O8B   4    0.405243    0.393953    0.163283   -21.00000    0.03263    0.01502 =
         0.03049   -0.00131    0.01219    0.00020
O9B   4    0.347029    0.504691    0.139530   -21.00000    0.10543    0.05315 =
         0.03946   -0.03509   -0.05338    0.05450
O10B  4    0.242603    0.427446    0.142324   -21.00000    0.01856    0.03088 =
         0.03094   -0.01101   -0.01103   -0.00778
PART    1
O44A  4    0.141732    0.200233    0.883604    31.00000    0.02405    0.02342 =
         0.01504   -0.00739   -0.00759    0.01481
PART    2
O44B  4    0.091688    0.162169    0.915302   -31.00000    0.02405    0.02342 =
         0.01504   -0.00739   -0.00759    0.01481
PART    1
O43A  4    0.641467    0.452689    0.132606    41.00000    0.03660    0.04144 =
         0.03705   -0.02515   -0.02209    0.02633
PART    2
O43B  4    0.578376    0.416619    0.162759   -41.00000    0.03660    0.04144 =
         0.03705   -0.02515   -0.02209    0.02633
PART    1
C119  1   -0.150086    0.178097    0.830497    51.00000    0.02197    0.01390 =
         0.01838    0.00181   -0.01155   -0.00679
S7A   6   -0.103101    0.206213    0.877632    51.00000    0.01293    0.01012 =
         0.00838   -0.00086   -0.00309   -0.00181
F20A  5   -0.091437    0.144236    0.805683    51.00000    0.07296    0.03691 =
         0.05607   -0.04009   -0.05290    0.04018
F21A  5   -0.173064    0.229148    0.788072    51.00000    0.01869    0.01967 =
         0.01044    0.00218   -0.00367    0.00085
F22A  5   -0.233069    0.138779    0.860827    51.00000    0.04166    0.06156 =
         0.04247    0.01349   -0.01836   -0.04587
O23A  4   -0.016840    0.247674    0.839100    51.00000    0.01812    0.02062 =
         0.01015    0.00702   -0.00169   -0.01703
O24A  4   -0.087081    0.141781    0.921217    51.00000    0.02161    0.01187 =
         0.01622   -0.00261   -0.01553    0.00427
O25A  4   -0.178125    0.240587    0.900243    51.00000    0.02892    0.02357 =
         0.00435    0.00553    0.00646    0.01099
PART    2
O23B  4   -0.081903    0.265065    0.858477   -51.00000    0.01812    0.02062 =
         0.01015    0.00702   -0.00169   -0.01703
O24B  4   -0.100781    0.136219    0.912699   -51.00000    0.02161    0.01187 =
         0.01622   -0.00261   -0.01553    0.00427
O25B  4   -0.233175    0.199111    0.903669   -51.00000    0.02892    0.02357 =
         0.00435    0.00553    0.00646    0.01099
S7B   6   -0.134712    0.198719    0.877818   -51.00000    0.01293    0.01012 =
         0.00838   -0.00086   -0.00309   -0.00181
F20B  5   -0.047557    0.181712    0.787399   -51.00000    0.07296    0.03691 =
         0.05607   -0.04009   -0.05290    0.04018
F21B  5   -0.164398    0.237564    0.773870   -51.00000    0.01869    0.01967 =
         0.01044    0.00218   -0.00367    0.00085
F22B  5   -0.180670    0.125610    0.825621   -51.00000    0.04166    0.06156 =
         0.04247    0.01349   -0.01836   -0.04587
C201  1   -0.136872    0.185873    0.813077   -51.00000    0.02197    0.01390 =
         0.01838    0.00181   -0.01155   -0.00679
PART    0
H1X   2    0.315678    0.145356    0.334076    11.00000    0.03444
H1Y   2    0.293459    0.195955    0.284780    11.00000    0.03872
H2X   2    0.704217    0.306241    0.207504    11.00000    0.03632
H2Y   2    0.681384    0.365136    0.168347    11.00000    0.01376
H3X   2    0.798004    0.447276    0.534782    11.00000    0.03036
H3Y   2    0.823722    0.394580    0.580462    11.00000    0.00421
H4X   2    0.190017    0.116177    0.911455    11.00000    0.02657
H4Y   2    0.210733    0.055211    0.956470    11.00000    0.02657
H29X  2    0.310725    0.708954    0.618904    11.00000    0.05201
H29Y  2    0.261294    0.651326    0.674583    11.00000    0.03255
H30X  2    0.180649    0.010485    1.053109    11.00000    0.03925
H30Y  2    0.144189   -0.043316    1.039906    11.00000    0.09549
H32X  2    0.852281    0.549603    0.447681    11.00000    0.08017
H32Y  2    0.819843    0.489054    0.437171    11.00000    0.06835
H33X  2    0.815651    0.464533    0.368662    11.00000    0.10772
H33Y  2    0.762459    0.401734    0.423013    11.00000    0.04606
H35X  2    0.677216    0.265633    0.302555    11.00000    0.05221
H35Y  2    0.647351    0.205163    0.296355    11.00000    0.05820
H36X  2    0.319676    0.242328    0.185967    11.00000    0.08762
H36Y  2    0.365321    0.293986    0.204889    11.00000    0.12148
H38X  2    0.261598    0.152668    0.176022    11.00000    0.02449
H38Y  2    0.308292    0.206605    0.116508    11.00000    0.03403
H39X  2    0.197197    0.039648    0.130344    11.00000    0.04137
H39Y  2    0.239353    0.098391    0.073284    11.00000    0.04615
HKLF    4
 
REM  jwj278_0m in P-1
REM R1 =  0.0603 for  14971 Fo > 4sig(Fo)  and  0.0954 for all  26302 data
REM   2175 parameters refined using     45 restraints
 
END  
     
WGHT      0.1044     13.7815 
REM Highest difference peak  1.647,  deepest hole -1.277,  1-sigma level  0.127
Q1    1   0.3520  0.0505  0.3677  11.00000  0.05    1.47
Q2    1   0.5441  0.0709  0.4741  11.00000  0.05    1.36
Q3    1   0.6171  0.0928  0.4499  11.00000  0.05    1.34
Q4    1   0.0450  0.3224  0.7235  11.00000  0.05    1.28
Q5    1   0.6596  0.0095  0.3531  11.00000  0.05    1.24
Q6    1   0.5815  0.0434  0.3703  11.00000  0.05    1.23
Q7    1   0.7298  0.1130  0.3882  11.00000  0.05    1.10
Q8    1   0.2011  0.3668  0.6750  11.00000  0.05    1.08
Q9    1   0.5160  0.0197  0.4567  11.00000  0.05    1.07
Q10   1   0.0639  0.2762  0.6297  11.00000  0.05    1.06
Q11   1   0.5139  0.0142  0.4028  11.00000  0.05    0.98
Q12   1   0.0709  0.2299  0.6572  11.00000  0.05    0.84
Q13   1   0.4935  0.1519  0.2452  11.00000  0.05    0.83
Q14   1   0.0955  0.3143  0.5976  11.00000  0.05    0.83
Q15   1   0.5796 -0.0238  0.4022  11.00000  0.05    0.77
Q16   1   0.5192  0.3090  0.3034  11.00000  0.05    0.76
Q17   1  -0.1402  0.2185  0.8542  11.00000  0.05    0.75
Q18   1   0.3554  0.7329  0.5035  11.00000  0.05    0.75
Q19   1   0.0229  0.0621  1.0528  11.00000  0.05    0.74
Q20   1   0.9951  0.4025  0.4947  11.00000  0.05    0.73
;
# start Validation Reply Form
_vrf_PLAT214_shelxl              
;
PROBLEM: Atom O13 (Anion/Solvent) ADP max/min Ratio 6.6 prolat
RESPONSE: Originates from disordered outer sphere water molecule.
;
_vrf_PLAT434_shelxl              
;
PROBLEM: Short Inter HL..HL Contact F10 .. F20B .. 2.17 Ang.
RESPONSE: Atom F20B is part of a disordered outer sphere triflate counterion that was modeled satisfactorily over two positions, which is near F10 of another slightly disordered triflate ion.
;
# end Validation Reply Form
####################################################################### 
# 
# This file contains crystal structure data downloaded from the 
# Cambridge Structural Database (CSD) hosted by the Cambridge 
# Crystallographic Data Centre (CCDC).
# 
# Full information about CCDC data access policies and citation 
# guidelines are available at http://www.ccdc.cam.ac.uk/access/V1 
# 
# Audit and citation data items may have been added by the CCDC. 
# Please retain this information to preserve the provenance of 
# this file and to allow appropriate attribution of the data. 
# 
#######################################################################

data_shelxl
_database_code_depnum_ccdc_archive 'CCDC 1060295'
_audit_update_record             
;
2015-04-18 deposited with the CCDC.
2015-06-09 downloaded from the CCDC.
;

_audit_creation_method           SHELXL-97
_chemical_name_systematic        
;
 ?
;
_chemical_name_common            jwj279
_chemical_melting_point          ?
_chemical_formula_moiety         ?
_chemical_formula_sum            'C30 H32.50 F6 N6 O10 S2 Zn'
_chemical_formula_weight         880.61

loop_
_atom_type_symbol
_atom_type_description
_atom_type_scat_dispersion_real
_atom_type_scat_dispersion_imag
_atom_type_scat_source
C C 0.0033 0.0016 'International Tables Vol C Tables 4.2.6.8 and 6.1.1.4'
H H 0.0000 0.0000 'International Tables Vol C Tables 4.2.6.8 and 6.1.1.4'
N N 0.0061 0.0033 'International Tables Vol C Tables 4.2.6.8 and 6.1.1.4'
O O 0.0106 0.0060 'International Tables Vol C Tables 4.2.6.8 and 6.1.1.4'
F F 0.0171 0.0103 'International Tables Vol C Tables 4.2.6.8 and 6.1.1.4'
S S 0.1246 0.1234 'International Tables Vol C Tables 4.2.6.8 and 6.1.1.4'
Zn Zn 0.2839 1.4301 'International Tables Vol C Tables 4.2.6.8 and 6.1.1.4'

_symmetry_cell_setting           Triclinic
_symmetry_space_group_name_H-M   P-1

loop_
_symmetry_equiv_pos_as_xyz
'x, y, z'
'-x, -y, -z'

_cell_length_a                   11.0677(5)
_cell_length_b                   13.3087(6)
_cell_length_c                   13.5558(6)
_cell_angle_alpha                71.5910(10)
_cell_angle_beta                 78.6680(10)
_cell_angle_gamma                67.2350(10)
_cell_volume                     1740.65(14)
_cell_formula_units_Z            2
_cell_measurement_temperature    100(2)
_cell_measurement_reflns_used    9854
_cell_measurement_theta_min      2.26
_cell_measurement_theta_max      25.35

_exptl_crystal_description       shards
_exptl_crystal_colour            white
_exptl_crystal_size_max          0.24
_exptl_crystal_size_mid          0.16
_exptl_crystal_size_min          0.14
_exptl_crystal_density_meas      ?
_exptl_crystal_density_diffrn    1.680
_exptl_crystal_density_method    'not measured'
_exptl_crystal_F_000             901
_exptl_absorpt_coefficient_mu    0.924
_exptl_absorpt_correction_type   multi-scan
_exptl_absorpt_correction_T_min  0.8087
_exptl_absorpt_correction_T_max  0.8815
_exptl_absorpt_process_details   SADABS

_exptl_special_details           
;
 ?
;

_diffrn_ambient_temperature      100(2)
_diffrn_radiation_wavelength     0.71073
_diffrn_radiation_type           MoK\a
_diffrn_radiation_source         'fine-focus sealed tube'
_diffrn_radiation_monochromator  graphite
_diffrn_measurement_device_type  'Bruker APEX-I CCD'
_diffrn_measurement_method       'phi and omega scans'
_diffrn_detector_area_resol_mean 8.366
_diffrn_reflns_number            27273
_diffrn_reflns_av_R_equivalents  0.0277
_diffrn_reflns_av_sigmaI/netI    0.0260
_diffrn_reflns_limit_h_min       -13
_diffrn_reflns_limit_h_max       12
_diffrn_reflns_limit_k_min       -15
_diffrn_reflns_limit_k_max       15
_diffrn_reflns_limit_l_min       -16
_diffrn_reflns_limit_l_max       16
_diffrn_reflns_theta_min         1.59
_diffrn_reflns_theta_max         25.35
_reflns_number_total             6242
_reflns_number_gt                5464
_reflns_threshold_expression     >2sigma(I)

_computing_data_collection       'Bruker APEX2'
_computing_cell_refinement       'Bruker SAINT'
_computing_data_reduction        'Bruker SAINT'
_computing_structure_solution    SHELXS-97
_computing_structure_refinement  SHELXL-97
_computing_molecular_graphics    ORTEP-32
_computing_publication_material  WinGX

_refine_special_details          
;
 Refinement of F^2^ against ALL reflections.  The weighted R-factor wR and
 goodness of fit S are based on F^2^, conventional R-factors R are based
 on F, with F set to zero for negative F^2^. The threshold expression of
 F^2^ > 2sigma(F^2^) is used only for calculating R-factors(gt) etc. and is
 not relevant to the choice of reflections for refinement.  R-factors based
 on F^2^ are statistically about twice as large as those based on F, and R-
 factors based on ALL data will be even larger.
;

_refine_ls_structure_factor_coef Fsqd
_refine_ls_matrix_type           full
_refine_ls_weighting_scheme      calc
_refine_ls_weighting_details     
'calc w=1/[\s^2^(Fo^2^)+(0.0405P)^2^+1.5998P] where P=(Fo^2^+2Fc^2^)/3'
_atom_sites_solution_primary     direct
_atom_sites_solution_secondary   difmap
_atom_sites_solution_hydrogens   geom
_refine_ls_hydrogen_treatment    mixed
_refine_ls_extinction_method     none
_refine_ls_extinction_coef       ?
_refine_ls_number_reflns         6242
_refine_ls_number_parameters     541
_refine_ls_number_restraints     9
_refine_ls_R_factor_all          0.0408
_refine_ls_R_factor_gt           0.0341
_refine_ls_wR_factor_ref         0.0856
_refine_ls_wR_factor_gt          0.0814
_refine_ls_goodness_of_fit_ref   1.054
_refine_ls_restrained_S_all      1.060
_refine_ls_shift/su_max          0.001
_refine_ls_shift/su_mean         0.000

loop_
_atom_site_label
_atom_site_type_symbol
_atom_site_fract_x
_atom_site_fract_y
_atom_site_fract_z
_atom_site_U_iso_or_equiv
_atom_site_adp_type
_atom_site_occupancy
_atom_site_symmetry_multiplicity
_atom_site_calc_flag
_atom_site_refinement_flags
_atom_site_disorder_assembly
_atom_site_disorder_group
C1 C 0.0989(2) 0.2879(2) 0.47433(18) 0.0233(5) Uani 1 1 d . . .
H1 H 0.1836 0.2326 0.4681 0.028 Uiso 1 1 calc R . .
C2 C 0.0514(3) 0.3728(2) 0.38595(19) 0.0245(5) Uani 1 1 d . . .
H2 H 0.1009 0.3741 0.3201 0.029 Uiso 1 1 calc R . .
C3 C -0.0692(3) 0.4550(2) 0.39622(19) 0.0242(5) Uani 1 1 d . . .
H3 H -0.1042 0.5149 0.3374 0.029 Uiso 1 1 calc R . .
C4 C -0.1388(2) 0.4494(2) 0.49304(19) 0.0233(5) Uani 1 1 d . . .
H4 H -0.2216 0.5064 0.5012 0.028 Uiso 1 1 calc R . .
C5 C -0.0879(2) 0.36050(19) 0.57895(18) 0.0188(5) Uani 1 1 d . . .
C6 C -0.1639(2) 0.34926(19) 0.68798(18) 0.0201(5) Uani 1 1 d . . .
C7 C -0.2931(2) 0.4510(2) 0.6821(2) 0.0291(6) Uani 1 1 d . . .
H7A H -0.2734 0.5210 0.6608 0.044 Uiso 1 1 calc R . .
H7B H -0.3427 0.4446 0.7508 0.044 Uiso 1 1 calc R . .
H7C H -0.3456 0.4523 0.6310 0.044 Uiso 1 1 calc R . .
C8 C -0.0816(2) 0.3479(2) 0.76846(18) 0.0206(5) Uani 1 1 d . . .
C9 C -0.1293(3) 0.4244(2) 0.82948(19) 0.0274(6) Uani 1 1 d . . .
H9 H -0.2163 0.4777 0.8242 0.033 Uiso 1 1 calc R . .
C10 C -0.0505(3) 0.4228(2) 0.89738(19) 0.0300(6) Uani 1 1 d . . .
H10 H -0.0829 0.4743 0.9396 0.036 Uiso 1 1 calc R . .
C11 C 0.0751(3) 0.3463(2) 0.9034(2) 0.0307(6) Uani 1 1 d . . .
H11 H 0.1319 0.3447 0.9485 0.037 Uiso 1 1 calc R . .
C12 C 0.1171(3) 0.2716(2) 0.84262(19) 0.0260(6) Uani 1 1 d . . .
H12 H 0.2043 0.2185 0.8466 0.031 Uiso 1 1 calc R . .
C13 C -0.1957(2) 0.2385(2) 0.72065(17) 0.0190(5) Uani 1 1 d . . .
C14 C -0.3244(2) 0.2408(2) 0.73797(18) 0.0216(5) Uani 1 1 d . . .
H14 H -0.3957 0.3108 0.7292 0.026 Uiso 1 1 calc R . .
C15 C -0.3477(2) 0.1406(2) 0.76805(18) 0.0235(5) Uani 1 1 d . . .
H15 H -0.4354 0.1409 0.7803 0.028 Uiso 1 1 calc R . .
C16 C -0.2431(2) 0.0395(2) 0.78028(18) 0.0232(5) Uani 1 1 d . . .
H16 H -0.2579 -0.0303 0.8013 0.028 Uiso 1 1 calc R . .
C17 C -0.1156(2) 0.0413(2) 0.76132(18) 0.0192(5) Uani 1 1 d . . .
C18 C 0.2414(2) -0.0181(2) 0.89362(18) 0.0203(5) Uani 1 1 d . . .
H18 H 0.2833 0.0360 0.8778 0.024 Uiso 1 1 calc R . .
C19 C 0.2757(3) -0.1091(2) 0.97934(19) 0.0262(6) Uani 1 1 d . . .
H19 H 0.3403 -0.1176 1.0211 0.031 Uiso 1 1 calc R . .
C20 C 0.2161(3) -0.1865(2) 1.0034(2) 0.0314(6) Uani 1 1 d . . .
H20 H 0.2357 -0.2486 1.0637 0.038 Uiso 1 1 calc R . .
C21 C 0.1270(3) -0.1733(2) 0.9390(2) 0.0353(7) Uani 1 1 d . . .
H21 H 0.0860 -0.2280 0.9539 0.042 Uiso 1 1 calc R . .
C22 C 0.0956(2) -0.0814(2) 0.85229(19) 0.0204(5) Uani 1 1 d . . .
C23 C 0.0050(2) -0.0701(2) 0.7728(2) 0.0225(5) Uani 1 1 d . . .
C24 C -0.0434(3) -0.1712(2) 0.8100(2) 0.0346(7) Uani 1 1 d . . .
H24A H 0.0323 -0.2418 0.8160 0.052 Uiso 1 1 calc R . .
H24B H -0.0999 -0.1651 0.7595 0.052 Uiso 1 1 calc R . .
H24C H -0.0934 -0.1711 0.8782 0.052 Uiso 1 1 calc R . .
C25 C 0.0885(2) -0.0737(2) 0.66708(19) 0.0224(5) Uani 1 1 d . . .
C26 C 0.1146(3) -0.1593(2) 0.6190(2) 0.0372(7) Uani 1 1 d . . .
H26 H 0.0721 -0.2133 0.6477 0.045 Uiso 1 1 calc R . .
C27 C 0.2586(3) -0.0899(2) 0.4929(2) 0.0323(6) Uani 1 1 d . . .
H27 H 0.3202 -0.0941 0.4333 0.039 Uiso 1 1 calc R . .
C28 C 0.2302(3) -0.0046(2) 0.53930(19) 0.0257(6) Uani 1 1 d . . .
H28 H 0.2723 0.0497 0.5102 0.031 Uiso 1 1 calc R . .
C29 C 0.4890(2) 0.2376(2) 0.27164(19) 0.0246(5) Uani 1 1 d . . .
C30 C 0.6246(3) 0.5332(3) 0.0762(2) 0.0369(7) Uani 1 1 d . . .
N1 N 0.03096(19) 0.28024(16) 0.56807(15) 0.0186(4) Uani 1 1 d . . .
N2 N 0.04069(19) 0.27016(16) 0.77799(15) 0.0199(4) Uani 1 1 d . . .
N3 N -0.09355(18) 0.13975(16) 0.73196(14) 0.0168(4) Uani 1 1 d . . .
N4 N 0.15187(18) -0.00221(16) 0.83140(15) 0.0178(4) Uani 1 1 d . . .
N5 N 0.14524(19) 0.00516(16) 0.62415(15) 0.0209(4) Uani 1 1 d . . .
N6 N 0.2001(3) -0.1674(2) 0.5312(2) 0.0476(7) Uani 1 1 d . . .
O1 O 0.29355(17) 0.13873(15) 0.66320(15) 0.0261(4) Uani 1 1 d D . .
O2 O 0.45296(19) 0.11656(17) 0.17173(14) 0.0343(5) Uani 1 1 d . . .
O3 O 0.48363(18) 0.03717(15) 0.35626(15) 0.0323(4) Uani 1 1 d . . .
O4 O 0.28051(17) 0.18655(17) 0.30078(15) 0.0339(4) Uani 1 1 d . . .
O5 O 0.82914(18) 0.44282(15) 0.17814(15) 0.0333(4) Uani 1 1 d . . .
O6 O 0.6212(2) 0.4334(2) 0.27195(16) 0.0517(6) Uani 1 1 d . . .
O7 O 0.65802(19) 0.61153(19) 0.21311(18) 0.0451(5) Uani 1 1 d . . .
O8 O 0.37177(19) 0.31480(16) 0.61002(15) 0.0282(4) Uani 1 1 d D . .
O9 O 0.5722(2) 0.3855(2) 0.48887(18) 0.0464(6) Uani 1 1 d D . .
F1 F 0.61930(14) 0.19916(13) 0.25151(12) 0.0325(4) Uani 1 1 d . . .
F2 F 0.43980(16) 0.33340(13) 0.19949(12) 0.0369(4) Uani 1 1 d . . .
F3 F 0.46316(16) 0.26192(13) 0.36354(12) 0.0352(4) Uani 1 1 d . . .
F4 F 0.67972(18) 0.59779(17) 0.00019(13) 0.0519(5) Uani 1 1 d . . .
F5 F 0.49512(17) 0.5888(2) 0.08287(15) 0.0610(6) Uani 1 1 d . . .
F6 F 0.6475(2) 0.44050(19) 0.04834(15) 0.0580(6) Uani 1 1 d . . .
S1 S 0.41842(6) 0.13356(5) 0.27459(5) 0.02253(14) Uani 1 1 d . . .
S2 S 0.69176(6) 0.50021(6) 0.19895(5) 0.02651(15) Uani 1 1 d . . .
Zn1 Zn 0.10321(2) 0.14004(2) 0.69764(2) 0.01625(9) Uani 1 1 d . . .
O10A O 0.3878(4) 0.1577(6) -0.0329(3) 0.042(2) Uani 0.552(12) 1 d PD A 1
O10B O 0.4224(5) 0.0754(6) -0.0170(4) 0.032(2) Uani 0.448(12) 1 d PD A 2
H1A H 0.316(3) 0.197(2) 0.643(3) 0.050(10) Uiso 1 1 d D . .
H1B H 0.357(3) 0.078(2) 0.662(3) 0.053(10) Uiso 1 1 d D . .
H8A H 0.363(3) 0.335(3) 0.6648(18) 0.041(9) Uiso 1 1 d D . .
H8B H 0.433(3) 0.328(3) 0.565(2) 0.051(11) Uiso 1 1 d D . .
H9A H 0.559(13) 0.438(7) 0.516(10) 0.38(8) Uiso 1 1 d D . .
H9B H 0.586(4) 0.392(3) 0.4253(16) 0.060(12) Uiso 1 1 d D . .
H10A H 0.402(5) 0.128(5) 0.0301(19) 0.108(19) Uiso 1 1 d D . .
H10B H 0.401(11) 0.209(7) -0.085(6) 0.33(7) Uiso 1 1 d D . .
H10C H 0.5000 0.0000 0.0000 0.10(2) Uiso 1 2 d SD . .

loop_
_atom_site_aniso_label
_atom_site_aniso_U_11
_atom_site_aniso_U_22
_atom_site_aniso_U_33
_atom_site_aniso_U_23
_atom_site_aniso_U_13
_atom_site_aniso_U_12
C1 0.0254(13) 0.0189(13) 0.0214(12) -0.0046(10) 0.0025(10) -0.0062(10)
C2 0.0313(14) 0.0213(13) 0.0209(12) -0.0024(10) -0.0008(11) -0.0123(11)
C3 0.0320(14) 0.0185(13) 0.0218(12) 0.0017(10) -0.0093(11) -0.0107(11)
C4 0.0211(13) 0.0172(12) 0.0290(13) -0.0032(10) -0.0060(10) -0.0044(10)
C5 0.0188(12) 0.0152(12) 0.0225(12) -0.0038(9) -0.0015(10) -0.0073(9)
C6 0.0178(12) 0.0144(12) 0.0238(12) -0.0059(10) 0.0012(10) -0.0020(9)
C7 0.0207(13) 0.0214(14) 0.0376(15) -0.0092(11) 0.0032(11) -0.0009(11)
C8 0.0258(13) 0.0168(12) 0.0203(12) -0.0045(10) 0.0045(10) -0.0118(10)
C9 0.0345(15) 0.0232(14) 0.0254(13) -0.0092(11) 0.0089(11) -0.0144(11)
C10 0.0480(17) 0.0272(15) 0.0228(13) -0.0118(11) 0.0116(12) -0.0244(13)
C11 0.0490(18) 0.0305(15) 0.0225(13) -0.0036(11) -0.0018(12) -0.0278(14)
C12 0.0354(15) 0.0230(13) 0.0233(13) -0.0011(10) -0.0058(11) -0.0164(11)
C13 0.0187(12) 0.0198(12) 0.0161(11) -0.0045(9) -0.0003(9) -0.0050(10)
C14 0.0147(12) 0.0276(14) 0.0191(12) -0.0071(10) -0.0015(9) -0.0029(10)
C15 0.0186(12) 0.0348(15) 0.0195(12) -0.0068(11) -0.0014(10) -0.0124(11)
C16 0.0230(13) 0.0269(14) 0.0227(13) -0.0019(10) -0.0065(10) -0.0133(11)
C17 0.0193(12) 0.0187(12) 0.0191(12) -0.0027(9) -0.0049(10) -0.0064(10)
C18 0.0188(12) 0.0221(13) 0.0221(12) -0.0084(10) -0.0026(10) -0.0069(10)
C19 0.0241(13) 0.0310(15) 0.0220(13) -0.0071(11) -0.0057(10) -0.0060(11)
C20 0.0272(14) 0.0333(15) 0.0262(14) 0.0128(12) -0.0112(11) -0.0148(12)
C21 0.0258(14) 0.0326(16) 0.0411(16) 0.0122(13) -0.0090(12) -0.0182(12)
C22 0.0156(12) 0.0183(12) 0.0244(12) -0.0011(10) -0.0023(10) -0.0063(10)
C23 0.0211(13) 0.0153(12) 0.0317(14) -0.0012(10) -0.0083(11) -0.0082(10)
C24 0.0271(14) 0.0177(13) 0.0593(19) 0.0008(13) -0.0153(13) -0.0114(11)
C25 0.0202(12) 0.0173(12) 0.0303(13) -0.0062(10) -0.0126(10) -0.0022(10)
C26 0.0411(17) 0.0280(15) 0.0502(18) -0.0163(13) -0.0147(14) -0.0105(13)
C27 0.0410(16) 0.0291(15) 0.0234(13) -0.0093(11) -0.0060(12) -0.0052(13)
C28 0.0290(14) 0.0220(13) 0.0197(12) -0.0037(10) -0.0054(11) -0.0019(11)
C29 0.0225(13) 0.0260(14) 0.0256(13) -0.0086(11) -0.0039(11) -0.0063(11)
C30 0.0284(15) 0.057(2) 0.0300(15) -0.0173(14) 0.0009(12) -0.0167(14)
N1 0.0183(10) 0.0150(10) 0.0199(10) -0.0036(8) -0.0002(8) -0.0046(8)
N2 0.0231(11) 0.0170(10) 0.0205(10) -0.0030(8) -0.0010(8) -0.0098(8)
N3 0.0168(10) 0.0159(10) 0.0173(10) -0.0028(8) -0.0018(8) -0.0065(8)
N4 0.0156(10) 0.0173(10) 0.0195(10) -0.0055(8) -0.0001(8) -0.0049(8)
N5 0.0207(11) 0.0163(10) 0.0219(10) -0.0039(8) -0.0069(9) -0.0010(8)
N6 0.0523(17) 0.0454(17) 0.0502(16) -0.0274(13) -0.0120(14) -0.0072(14)
O1 0.0175(9) 0.0173(10) 0.0401(11) -0.0036(8) 0.0002(8) -0.0068(8)
O2 0.0328(11) 0.0483(12) 0.0324(10) -0.0233(9) 0.0057(8) -0.0195(9)
O3 0.0288(10) 0.0255(10) 0.0381(11) -0.0067(8) 0.0015(8) -0.0082(8)
O4 0.0180(9) 0.0451(12) 0.0426(11) -0.0229(9) 0.0021(8) -0.0085(8)
O5 0.0249(10) 0.0277(10) 0.0461(12) -0.0094(9) -0.0038(9) -0.0077(8)
O6 0.0525(14) 0.0834(18) 0.0312(11) -0.0084(11) 0.0055(10) -0.0461(13)
O7 0.0285(11) 0.0538(14) 0.0660(14) -0.0439(12) 0.0040(10) -0.0098(10)
O8 0.0304(11) 0.0262(10) 0.0300(11) -0.0066(8) -0.0017(9) -0.0130(8)
O9 0.0596(15) 0.0626(16) 0.0316(12) -0.0089(11) 0.0018(11) -0.0422(13)
F1 0.0194(8) 0.0323(9) 0.0485(10) -0.0154(7) -0.0024(7) -0.0085(6)
F2 0.0390(9) 0.0251(8) 0.0407(9) -0.0002(7) -0.0125(7) -0.0075(7)
F3 0.0400(9) 0.0381(9) 0.0344(9) -0.0203(7) -0.0033(7) -0.0124(7)
F4 0.0494(11) 0.0660(13) 0.0300(9) 0.0001(9) -0.0047(8) -0.0191(10)
F5 0.0267(10) 0.1019(17) 0.0529(12) -0.0290(11) -0.0103(8) -0.0111(10)
F6 0.0610(13) 0.0882(16) 0.0554(12) -0.0483(11) 0.0060(10) -0.0404(12)
S1 0.0170(3) 0.0262(3) 0.0268(3) -0.0129(3) 0.0021(2) -0.0074(2)
S2 0.0223(3) 0.0375(4) 0.0261(3) -0.0138(3) 0.0012(3) -0.0145(3)
Zn1 0.01499(15) 0.01464(15) 0.01768(15) -0.00269(11) -0.00099(10) -0.00512(11)
O10A 0.041(2) 0.052(5) 0.036(3) -0.013(2) -0.0119(19) -0.015(3)
O10B 0.038(3) 0.025(5) 0.036(3) -0.012(2) -0.007(2) -0.010(3)

_geom_special_details            
;
 All esds (except the esd in the dihedral angle between two l.s. planes)
 are estimated using the full covariance matrix.  The cell esds are taken
 into account individually in the estimation of esds in distances, angles
 and torsion angles; correlations between esds in cell parameters are only
 used when they are defined by crystal symmetry.  An approximate (isotropic)
 treatment of cell esds is used for estimating esds involving l.s. planes.
;

loop_
_geom_bond_atom_site_label_1
_geom_bond_atom_site_label_2
_geom_bond_distance
_geom_bond_site_symmetry_2
_geom_bond_publ_flag
C1 N1 1.339(3) . ?
C1 C2 1.385(3) . ?
C1 H1 0.9500 . ?
C2 C3 1.375(4) . ?
C2 H2 0.9500 . ?
C3 C4 1.381(4) . ?
C3 H3 0.9500 . ?
C4 C5 1.395(3) . ?
C4 H4 0.9500 . ?
C5 N1 1.353(3) . ?
C5 C6 1.544(3) . ?
C6 C7 1.537(3) . ?
C6 C8 1.544(3) . ?
C6 C13 1.555(3) . ?
C7 H7A 0.9800 . ?
C7 H7B 0.9800 . ?
C7 H7C 0.9800 . ?
C8 N2 1.349(3) . ?
C8 C9 1.394(3) . ?
C9 C10 1.378(4) . ?
C9 H9 0.9500 . ?
C10 C11 1.368(4) . ?
C10 H10 0.9500 . ?
C11 C12 1.375(4) . ?
C11 H11 0.9500 . ?
C12 N2 1.340(3) . ?
C12 H12 0.9500 . ?
C13 N3 1.349(3) . ?
C13 C14 1.388(3) . ?
C14 C15 1.376(4) . ?
C14 H14 0.9500 . ?
C15 C16 1.381(4) . ?
C15 H15 0.9500 . ?
C16 C17 1.392(3) . ?
C16 H16 0.9500 . ?
C17 N3 1.347(3) . ?
C17 C23 1.552(3) . ?
C18 N4 1.339(3) . ?
C18 C19 1.375(3) . ?
C18 H18 0.9500 . ?
C19 C20 1.353(4) . ?
C19 H19 0.9500 . ?
C20 C21 1.369(4) . ?
C20 H20 0.9500 . ?
C21 C22 1.387(3) . ?
C21 H21 0.9500 . ?
C22 N4 1.352(3) . ?
C22 C23 1.548(3) . ?
C23 C24 1.541(3) . ?
C23 C25 1.548(4) . ?
C24 H24A 0.9800 . ?
C24 H24B 0.9800 . ?
C24 H24C 0.9800 . ?
C25 N5 1.348(3) . ?
C25 C26 1.394(4) . ?
C26 N6 1.372(4) . ?
C26 H26 0.9500 . ?
C27 N6 1.341(4) . ?
C27 C28 1.370(4) . ?
C27 H27 0.9500 . ?
C28 N5 1.341(3) . ?
C28 H28 0.9500 . ?
C29 F2 1.328(3) . ?
C29 F1 1.334(3) . ?
C29 F3 1.335(3) . ?
C29 S1 1.821(3) . ?
C30 F6 1.321(4) . ?
C30 F4 1.331(3) . ?
C30 F5 1.334(3) . ?
C30 S2 1.813(3) . ?
N1 Zn1 2.1292(19) . ?
N2 Zn1 2.152(2) . ?
N3 Zn1 2.1368(19) . ?
N4 Zn1 2.1421(19) . ?
N5 Zn1 2.175(2) . ?
O1 Zn1 2.0608(17) . ?
O1 H1A 0.850(18) . ?
O1 H1B 0.842(18) . ?
O2 S1 1.4368(18) . ?
O3 S1 1.4466(19) . ?
O4 S1 1.4371(18) . ?
O5 S2 1.4295(19) . ?
O6 S2 1.435(2) . ?
O7 S2 1.447(2) . ?
O8 H8A 0.846(18) . ?
O8 H8B 0.851(18) . ?
O9 H9A 0.84(2) . ?
O9 H9B 0.827(19) . ?
O10A H10A 0.84(2) . ?
O10A H10B 0.85(2) . ?
O10B H10A 1.02(5) . ?
O10B H10C 1.031(7) . ?

loop_
_geom_angle_atom_site_label_1
_geom_angle_atom_site_label_2
_geom_angle_atom_site_label_3
_geom_angle
_geom_angle_site_symmetry_1
_geom_angle_site_symmetry_3
_geom_angle_publ_flag
N1 C1 C2 123.1(2) . . ?
N1 C1 H1 118.4 . . ?
C2 C1 H1 118.4 . . ?
C3 C2 C1 118.2(2) . . ?
C3 C2 H2 120.9 . . ?
C1 C2 H2 120.9 . . ?
C2 C3 C4 119.2(2) . . ?
C2 C3 H3 120.4 . . ?
C4 C3 H3 120.4 . . ?
C3 C4 C5 120.3(2) . . ?
C3 C4 H4 119.9 . . ?
C5 C4 H4 119.9 . . ?
N1 C5 C4 120.1(2) . . ?
N1 C5 C6 117.94(19) . . ?
C4 C5 C6 122.0(2) . . ?
C7 C6 C5 108.63(19) . . ?
C7 C6 C8 109.2(2) . . ?
C5 C6 C8 110.29(19) . . ?
C7 C6 C13 109.29(19) . . ?
C5 C6 C13 109.12(18) . . ?
C8 C6 C13 110.29(18) . . ?
C6 C7 H7A 109.5 . . ?
C6 C7 H7B 109.5 . . ?
H7A C7 H7B 109.5 . . ?
C6 C7 H7C 109.5 . . ?
H7A C7 H7C 109.5 . . ?
H7B C7 H7C 109.5 . . ?
N2 C8 C9 119.9(2) . . ?
N2 C8 C6 117.9(2) . . ?
C9 C8 C6 122.2(2) . . ?
C10 C9 C8 120.1(3) . . ?
C10 C9 H9 119.9 . . ?
C8 C9 H9 119.9 . . ?
C11 C10 C9 119.3(2) . . ?
C11 C10 H10 120.4 . . ?
C9 C10 H10 120.4 . . ?
C10 C11 C12 118.4(2) . . ?
C10 C11 H11 120.8 . . ?
C12 C11 H11 120.8 . . ?
N2 C12 C11 123.1(3) . . ?
N2 C12 H12 118.5 . . ?
C11 C12 H12 118.5 . . ?
N3 C13 C14 120.9(2) . . ?
N3 C13 C6 117.7(2) . . ?
C14 C13 C6 121.4(2) . . ?
C15 C14 C13 119.3(2) . . ?
C15 C14 H14 120.3 . . ?
C13 C14 H14 120.3 . . ?
C14 C15 C16 119.7(2) . . ?
C14 C15 H15 120.2 . . ?
C16 C15 H15 120.2 . . ?
C15 C16 C17 119.1(2) . . ?
C15 C16 H16 120.5 . . ?
C17 C16 H16 120.5 . . ?
N3 C17 C16 120.9(2) . . ?
N3 C17 C23 118.2(2) . . ?
C16 C17 C23 120.8(2) . . ?
N4 C18 C19 123.1(2) . . ?
N4 C18 H18 118.4 . . ?
C19 C18 H18 118.4 . . ?
C20 C19 C18 119.1(2) . . ?
C20 C19 H19 120.4 . . ?
C18 C19 H19 120.4 . . ?
C19 C20 C21 118.5(2) . . ?
C19 C20 H20 120.7 . . ?
C21 C20 H20 120.7 . . ?
C20 C21 C22 121.0(2) . . ?
C20 C21 H21 119.5 . . ?
C22 C21 H21 119.5 . . ?
N4 C22 C21 119.9(2) . . ?
N4 C22 C23 118.0(2) . . ?
C21 C22 C23 121.9(2) . . ?
C24 C23 C22 109.1(2) . . ?
C24 C23 C25 109.1(2) . . ?
C22 C23 C25 107.45(19) . . ?
C24 C23 C17 109.1(2) . . ?
C22 C23 C17 111.34(19) . . ?
C25 C23 C17 110.67(19) . . ?
C23 C24 H24A 109.5 . . ?
C23 C24 H24B 109.5 . . ?
H24A C24 H24B 109.5 . . ?
C23 C24 H24C 109.5 . . ?
H24A C24 H24C 109.5 . . ?
H24B C24 H24C 109.5 . . ?
N5 C25 C26 119.1(2) . . ?
N5 C25 C23 118.0(2) . . ?
C26 C25 C23 122.8(2) . . ?
N6 C26 C25 121.7(3) . . ?
N6 C26 H26 119.2 . . ?
C25 C26 H26 119.2 . . ?
N6 C27 C28 120.4(3) . . ?
N6 C27 H27 119.8 . . ?
C28 C27 H27 119.8 . . ?
N5 C28 C27 122.5(3) . . ?
N5 C28 H28 118.7 . . ?
C27 C28 H28 118.7 . . ?
F2 C29 F1 108.1(2) . . ?
F2 C29 F3 107.6(2) . . ?
F1 C29 F3 107.68(19) . . ?
F2 C29 S1 111.44(16) . . ?
F1 C29 S1 111.29(17) . . ?
F3 C29 S1 110.58(17) . . ?
F6 C30 F4 107.3(2) . . ?
F6 C30 F5 108.7(2) . . ?
F4 C30 F5 108.0(3) . . ?
F6 C30 S2 111.2(2) . . ?
F4 C30 S2 110.65(19) . . ?
F5 C30 S2 110.89(19) . . ?
C1 N1 C5 119.1(2) . . ?
C1 N1 Zn1 120.99(16) . . ?
C5 N1 Zn1 119.80(15) . . ?
C12 N2 C8 119.1(2) . . ?
C12 N2 Zn1 121.59(17) . . ?
C8 N2 Zn1 119.20(15) . . ?
C17 N3 C13 120.1(2) . . ?
C17 N3 Zn1 120.01(15) . . ?
C13 N3 Zn1 119.84(15) . . ?
C18 N4 C22 118.2(2) . . ?
C18 N4 Zn1 121.80(16) . . ?
C22 N4 Zn1 119.92(15) . . ?
C28 N5 C25 118.7(2) . . ?
C28 N5 Zn1 121.95(17) . . ?
C25 N5 Zn1 119.35(16) . . ?
C27 N6 C26 117.6(3) . . ?
Zn1 O1 H1A 126(2) . . ?
Zn1 O1 H1B 120(2) . . ?
H1A O1 H1B 114(3) . . ?
H8A O8 H8B 115(3) . . ?
H9A O9 H9B 124(10) . . ?
O2 S1 O4 115.57(11) . . ?
O2 S1 O3 114.42(12) . . ?
O4 S1 O3 113.76(11) . . ?
O2 S1 C29 104.30(11) . . ?
O4 S1 C29 103.74(12) . . ?
O3 S1 C29 103.01(11) . . ?
O5 S2 O6 116.04(14) . . ?
O5 S2 O7 114.92(12) . . ?
O6 S2 O7 114.12(14) . . ?
O5 S2 C30 103.66(12) . . ?
O6 S2 C30 103.74(13) . . ?
O7 S2 C30 101.84(14) . . ?
O1 Zn1 N1 93.79(7) . . ?
O1 Zn1 N3 179.17(7) . . ?
N1 Zn1 N3 86.21(7) . . ?
O1 Zn1 N4 93.32(7) . . ?
N1 Zn1 N4 172.86(7) . . ?
N3 Zn1 N4 86.68(7) . . ?
O1 Zn1 N2 94.22(8) . . ?
N1 Zn1 N2 82.66(7) . . ?
N3 Zn1 N2 86.60(7) . . ?
N4 Zn1 N2 97.47(7) . . ?
O1 Zn1 N5 92.24(8) . . ?
N1 Zn1 N5 98.39(7) . . ?
N3 Zn1 N5 86.94(7) . . ?
N4 Zn1 N5 80.67(7) . . ?
N2 Zn1 N5 173.37(7) . . ?
H10A O10A H10B 141(8) . . ?
H10A O10B H10C 117(2) . . ?

_diffrn_measured_fraction_theta_max 0.979
_diffrn_reflns_theta_full        25.00
_diffrn_measured_fraction_theta_full 0.985
_refine_diff_density_max         0.429
_refine_diff_density_min         -0.387
_refine_diff_density_rms         0.064

_iucr_refine_instructions_details 
;
TITL jwj279_0m in P-1
CELL  0.71073  11.0677  13.3087  13.5558   71.591   78.668   67.235
ZERR     2.00   0.0005   0.0006   0.0006    0.001    0.001    0.001
LATT   1
SFAC  C    H    N    O    F    S    ZN
UNIT  60   65   12   20   12   4    2
MERG   2
DFIX 0.85 O1 H1A
DFIX 0.85 O1 H1B
DFIX 0.85 O8 H8A
DFIX 0.85 O8 H8B
DFIX 0.85 O9 H9A
DFIX 0.85 O9 H9B
DFIX 0.85 O10A H10A
DFIX 0.85 O10A H10B
DFIX 0.85 O10B H10C
FMAP   2
PLAN   20
SIZE     0.14   0.16   0.24
ACTA    50.00
BOND   $H
LIST   4
WPDB  -2
L.S.   8
TEMP  -173.20
WGHT    0.040500    1.599800
FVAR       0.16641   0.55181
C1    1    0.098866    0.287948    0.474329    11.00000    0.02542    0.01894 =
         0.02145   -0.00461    0.00246   -0.00621
AFIX  43
H1    2    0.183602    0.232624    0.468114    11.00000   -1.20000
AFIX   0
C2    1    0.051450    0.372762    0.385952    11.00000    0.03132    0.02130 =
         0.02088   -0.00236   -0.00078   -0.01232
AFIX  43
H2    2    0.100888    0.374100    0.320082    11.00000   -1.20000
AFIX   0
C3    1   -0.069169    0.454962    0.396219    11.00000    0.03204    0.01847 =
         0.02179    0.00168   -0.00931   -0.01075
AFIX  43
H3    2   -0.104195    0.514868    0.337397    11.00000   -1.20000
AFIX   0
C4    1   -0.138782    0.449402    0.493042    11.00000    0.02109    0.01719 =
         0.02901   -0.00317   -0.00604   -0.00442
AFIX  43
H4    2   -0.221621    0.506361    0.501158    11.00000   -1.20000
AFIX   0
C5    1   -0.087940    0.360497    0.578948    11.00000    0.01884    0.01520 =
         0.02251   -0.00383   -0.00147   -0.00732
C6    1   -0.163911    0.349257    0.687976    11.00000    0.01784    0.01436 =
         0.02383   -0.00588    0.00119   -0.00201
C7    1   -0.293134    0.451025    0.682111    11.00000    0.02073    0.02138 =
         0.03763   -0.00922    0.00324   -0.00088
AFIX 137
H7A   2   -0.273448    0.520991    0.660818    11.00000   -1.50000
H7B   2   -0.342721    0.444616    0.750785    11.00000   -1.50000
H7C   2   -0.345603    0.452335    0.630992    11.00000   -1.50000
AFIX   0
C8    1   -0.081619    0.347884    0.768464    11.00000    0.02578    0.01676 =
         0.02027   -0.00450    0.00453   -0.01180
C9    1   -0.129303    0.424358    0.829481    11.00000    0.03453    0.02322 =
         0.02545   -0.00924    0.00888   -0.01444
AFIX  43
H9    2   -0.216344    0.477660    0.824244    11.00000   -1.20000
AFIX   0
C10   1   -0.050463    0.422808    0.897376    11.00000    0.04796    0.02720 =
         0.02281   -0.01178    0.01165   -0.02443
AFIX  43
H10   2   -0.082936    0.474330    0.939560    11.00000   -1.20000
AFIX   0
C11   1    0.075108    0.346260    0.903384    11.00000    0.04905    0.03050 =
         0.02247   -0.00363   -0.00180   -0.02776
AFIX  43
H11   2    0.131938    0.344733    0.948450    11.00000   -1.20000
AFIX   0
C12   1    0.117071    0.271591    0.842619    11.00000    0.03542    0.02296 =
         0.02331   -0.00113   -0.00577   -0.01637
AFIX  43
H12   2    0.204301    0.218524    0.846638    11.00000   -1.20000
AFIX   0
C13   1   -0.195657    0.238526    0.720649    11.00000    0.01872    0.01978 =
         0.01614   -0.00452   -0.00027   -0.00505
C14   1   -0.324386    0.240798    0.737969    11.00000    0.01472    0.02759 =
         0.01911   -0.00709   -0.00148   -0.00295
AFIX  43
H14   2   -0.395656    0.310804    0.729156    11.00000   -1.20000
AFIX   0
C15   1   -0.347723    0.140554    0.768050    11.00000    0.01857    0.03483 =
         0.01954   -0.00676   -0.00144   -0.01240
AFIX  43
H15   2   -0.435372    0.140880    0.780336    11.00000   -1.20000
AFIX   0
C16   1   -0.243060    0.039509    0.780277    11.00000    0.02297    0.02688 =
         0.02271   -0.00191   -0.00646   -0.01329
AFIX  43
H16   2   -0.257860   -0.030263    0.801328    11.00000   -1.20000
AFIX   0
C17   1   -0.115562    0.041319    0.761325    11.00000    0.01930    0.01867 =
         0.01906   -0.00270   -0.00487   -0.00645
C18   1    0.241430   -0.018136    0.893621    11.00000    0.01876    0.02212 =
         0.02211   -0.00841   -0.00264   -0.00685
AFIX  43
H18   2    0.283330    0.036024    0.877781    11.00000   -1.20000
AFIX   0
C19   1    0.275655   -0.109130    0.979338    11.00000    0.02411    0.03097 =
         0.02197   -0.00709   -0.00568   -0.00599
AFIX  43
H19   2    0.340295   -0.117572    1.021143    11.00000   -1.20000
AFIX   0
C20   1    0.216087   -0.186516    1.003397    11.00000    0.02716    0.03335 =
         0.02619    0.01284   -0.01125   -0.01485
AFIX  43
H20   2    0.235677   -0.248645    1.063674    11.00000   -1.20000
AFIX   0
C21   1    0.126978   -0.173322    0.938982    11.00000    0.02584    0.03261 =
         0.04115    0.01221   -0.00898   -0.01818
AFIX  43
H21   2    0.086011   -0.228005    0.953893    11.00000   -1.20000
AFIX   0
C22   1    0.095596   -0.081354    0.852294    11.00000    0.01558    0.01830 =
         0.02445   -0.00112   -0.00225   -0.00627
C23   1    0.005042   -0.070145    0.772755    11.00000    0.02112    0.01528 =
         0.03171   -0.00119   -0.00831   -0.00820
C24   1   -0.043413   -0.171237    0.810015    11.00000    0.02707    0.01773 =
         0.05930    0.00084   -0.01535   -0.01143
AFIX 137
H24A  2    0.032330   -0.241788    0.815995    11.00000   -1.50000
H24B  2   -0.099943   -0.165150    0.759529    11.00000   -1.50000
H24C  2   -0.093435   -0.171052    0.878212    11.00000   -1.50000
AFIX   0
C25   1    0.088516   -0.073740    0.667082    11.00000    0.02016    0.01726 =
         0.03030   -0.00622   -0.01261   -0.00218
C26   1    0.114629   -0.159253    0.618976    11.00000    0.04114    0.02802 =
         0.05018   -0.01632   -0.01474   -0.01049
AFIX  43
H26   2    0.072117   -0.213257    0.647687    11.00000   -1.20000
AFIX   0
C27   1    0.258649   -0.089879    0.492943    11.00000    0.04102    0.02913 =
         0.02339   -0.00926   -0.00600   -0.00523
AFIX  43
H27   2    0.320167   -0.094129    0.433338    11.00000   -1.20000
AFIX   0
C28   1    0.230192   -0.004612    0.539296    11.00000    0.02900    0.02196 =
         0.01966   -0.00373   -0.00542   -0.00186
AFIX  43
H28   2    0.272257    0.049677    0.510206    11.00000   -1.20000
AFIX   0
C29   1    0.488965    0.237563    0.271643    11.00000    0.02245    0.02598 =
         0.02563   -0.00859   -0.00393   -0.00629
C30   1    0.624579    0.533231    0.076183    11.00000    0.02836    0.05686 =
         0.02996   -0.01727    0.00086   -0.01668
N1    3    0.030957    0.280242    0.568072    11.00000    0.01830    0.01502 =
         0.01993   -0.00362   -0.00017   -0.00460
N2    3    0.040688    0.270164    0.777992    11.00000    0.02309    0.01696 =
         0.02055   -0.00302   -0.00101   -0.00977
N3    3   -0.093550    0.139752    0.731961    11.00000    0.01684    0.01595 =
         0.01732   -0.00280   -0.00176   -0.00654
N4    3    0.151869   -0.002208    0.831405    11.00000    0.01556    0.01735 =
         0.01949   -0.00546   -0.00013   -0.00491
N5    3    0.145240    0.005156    0.624152    11.00000    0.02070    0.01630 =
         0.02193   -0.00389   -0.00694   -0.00096
N6    3    0.200143   -0.167377    0.531248    11.00000    0.05232    0.04538 =
         0.05023   -0.02743   -0.01199   -0.00716
O1    4    0.293554    0.138733    0.663204    11.00000    0.01747    0.01731 =
         0.04008   -0.00359    0.00023   -0.00675
O2    4    0.452956    0.116557    0.171733    11.00000    0.03280    0.04827 =
         0.03240   -0.02328    0.00571   -0.01948
O3    4    0.483627    0.037174    0.356263    11.00000    0.02883    0.02552 =
         0.03811   -0.00667    0.00148   -0.00816
O4    4    0.280510    0.186551    0.300778    11.00000    0.01799    0.04508 =
         0.04260   -0.02289    0.00212   -0.00847
O5    4    0.829141    0.442822    0.178140    11.00000    0.02487    0.02766 =
         0.04611   -0.00935   -0.00376   -0.00773
O6    4    0.621164    0.433363    0.271950    11.00000    0.05245    0.08344 =
         0.03124   -0.00837    0.00550   -0.04608
O7    4    0.658021    0.611530    0.213106    11.00000    0.02855    0.05382 =
         0.06597   -0.04388    0.00396   -0.00981
O8    4    0.371769    0.314804    0.610019    11.00000    0.03035    0.02622 =
         0.03000   -0.00662   -0.00166   -0.01297
O9    4    0.572192    0.385467    0.488872    11.00000    0.05960    0.06263 =
         0.03156   -0.00890    0.00178   -0.04217
F1    5    0.619295    0.199161    0.251512    11.00000    0.01940    0.03229 =
         0.04853   -0.01541   -0.00244   -0.00845
F2    5    0.439802    0.333401    0.199486    11.00000    0.03905    0.02510 =
         0.04070   -0.00017   -0.01247   -0.00753
F3    5    0.463159    0.261918    0.363542    11.00000    0.03999    0.03808 =
         0.03440   -0.02032   -0.00332   -0.01245
F4    5    0.679722    0.597794    0.000193    11.00000    0.04944    0.06598 =
         0.03002    0.00014   -0.00465   -0.01909
F5    5    0.495120    0.588812    0.082873    11.00000    0.02674    0.10191 =
         0.05294   -0.02903   -0.01026   -0.01108
F6    5    0.647466    0.440500    0.048336    11.00000    0.06104    0.08818 =
         0.05539   -0.04833    0.00601   -0.04042
S1    6    0.418421    0.133563    0.274589    11.00000    0.01703    0.02623 =
         0.02684   -0.01291    0.00209   -0.00745
S2    6    0.691765    0.500210    0.198948    11.00000    0.02233    0.03746 =
         0.02609   -0.01377    0.00120   -0.01446
ZN1   7    0.103208    0.140037    0.697641    11.00000    0.01499    0.01464 =
         0.01768   -0.00269   -0.00099   -0.00512
PART    1
O10A  4    0.387766    0.157657   -0.032900    21.00000    0.04089    0.05248 =
         0.03571   -0.01345   -0.01193   -0.01492
PART    2
O10B  4    0.422407    0.075413   -0.017045   -21.00000    0.03750    0.02501 =
         0.03624   -0.01240   -0.00713   -0.00964
PART    0
H1A   2    0.316346    0.196644    0.642618    11.00000    0.05035
H1B   2    0.356544    0.077882    0.661993    11.00000    0.05309
H8A   2    0.362934    0.335487    0.664753    11.00000    0.04051
H8B   2    0.432795    0.328456    0.564997    11.00000    0.05138
H9A   2    0.559338    0.437871    0.516090    11.00000    0.37595
H9B   2    0.585556    0.392022    0.425307    11.00000    0.06035
H10A  2    0.402441    0.127797    0.030074    11.00000    0.10842
H10B  2    0.400771    0.209187   -0.084744    11.00000    0.32821
H10C  2    0.500000    0.000000    0.000000    10.50000    0.09881
HKLF    4
 
REM  jwj279_0m in P-1
REM R1 =  0.0341 for   5464 Fo > 4sig(Fo)  and  0.0408 for all   6242 data
REM    541 parameters refined using      9 restraints
 
END  
     
WGHT      0.0405      1.6001 
REM Highest difference peak  0.429,  deepest hole -0.387,  1-sigma level  0.064
Q1    1   0.1946 -0.2470  0.5112  11.00000  0.05    0.43
Q2    1   0.6664  0.5224  0.1316  11.00000  0.05    0.40
Q3    1   0.1278  0.0650  0.7910  11.00000  0.05    0.35
Q4    1   0.0433  0.2034  0.6293  11.00000  0.05    0.35
Q5    1   0.5256  0.5096  0.0983  11.00000  0.05    0.34
Q6    1   0.6867  0.5822 -0.0904  11.00000  0.05    0.34
Q7    1   0.1656 -0.1612  1.0363  11.00000  0.05    0.33
Q8    1   0.0366 -0.0733  0.7172  11.00000  0.05    0.33
Q9    1   0.2065 -0.1955  0.9614  11.00000  0.05    0.32
Q10   1  -0.0577 -0.0194  0.7779  11.00000  0.05    0.32
Q11   1  -0.0002  0.1341  0.7237  11.00000  0.05    0.31
Q12   1   0.0408 -0.0792  0.8180  11.00000  0.05    0.29
Q13   1  -0.1069  0.4458  0.4403  11.00000  0.05    0.28
Q14   1  -0.0323  0.4007  0.3853  11.00000  0.05    0.28
Q15   1   0.6161  0.5797 -0.0161  11.00000  0.05    0.28
Q16   1  -0.1392  0.3543  0.6304  11.00000  0.05    0.28
Q17   1   0.6021  0.4162  0.2753  11.00000  0.05    0.28
Q18   1   0.2446 -0.2204  1.0147  11.00000  0.05    0.27
Q19   1   0.0664  0.1213  0.7720  11.00000  0.05    0.27
Q20   1   0.6815  0.4058  0.2764  11.00000  0.05    0.26
;
# start Validation Reply Form
_vrf_PLAT223_shelxl              
;
PROBLEM: Large Solvent/Anion H Ueq(max)/Ueq(min) ..... 6.3 Ratio
RESPONSE: A disordered outer sphere water molecule was modeled over two positions with fractional occupancy.
;
_vrf_PLAT417_shelxl              
;
PROBLEM: Short Inter D-H..H-D H9A .. H9A .. 1.65 Ang.
RESPONSE: Hydrogen atoms were modeled at fixed distances on outer sphere water molecules.
;
# end Validation Reply Form
####################################################################### 
# 
# This file contains crystal structure data downloaded from the 
# Cambridge Structural Database (CSD) hosted by the Cambridge 
# Crystallographic Data Centre (CCDC).
# 
# Full information about CCDC data access policies and citation 
# guidelines are available at http://www.ccdc.cam.ac.uk/access/V1 
# 
# Audit and citation data items may have been added by the CCDC. 
# Please retain this information to preserve the provenance of 
# this file and to allow appropriate attribution of the data. 
# 
#######################################################################

data_shelxl
_database_code_depnum_ccdc_archive 'CCDC 1060296'
_audit_update_record             
;
2015-04-18 deposited with the CCDC.
2015-06-09 downloaded from the CCDC.
;

_audit_creation_method           SHELXL-97
_chemical_name_systematic        
;
 ?
;
_chemical_name_common            jwj280
_chemical_melting_point          ?
_chemical_formula_moiety         ?
_chemical_formula_sum            'C29 H27.50 Co F6 N7 O9.25 S2'
_chemical_formula_weight         859.13

loop_
_atom_type_symbol
_atom_type_description
_atom_type_scat_dispersion_real
_atom_type_scat_dispersion_imag
_atom_type_scat_source
C C 0.0033 0.0016 'International Tables Vol C Tables 4.2.6.8 and 6.1.1.4'
H H 0.0000 0.0000 'International Tables Vol C Tables 4.2.6.8 and 6.1.1.4'
N N 0.0061 0.0033 'International Tables Vol C Tables 4.2.6.8 and 6.1.1.4'
O O 0.0106 0.0060 'International Tables Vol C Tables 4.2.6.8 and 6.1.1.4'
F F 0.0171 0.0103 'International Tables Vol C Tables 4.2.6.8 and 6.1.1.4'
S S 0.1246 0.1234 'International Tables Vol C Tables 4.2.6.8 and 6.1.1.4'
Co Co 0.3494 0.9721 'International Tables Vol C Tables 4.2.6.8 and 6.1.1.4'

_symmetry_cell_setting           Triclinic
_symmetry_space_group_name_H-M   P-1

loop_
_symmetry_equiv_pos_as_xyz
'x, y, z'
'-x, -y, -z'

_cell_length_a                   13.2461(4)
_cell_length_b                   20.9848(6)
_cell_length_c                   26.9609(8)
_cell_angle_alpha                111.3610(10)
_cell_angle_beta                 96.7130(10)
_cell_angle_gamma                94.4550(10)
_cell_volume                     6872.7(4)
_cell_formula_units_Z            8
_cell_measurement_temperature    100(2)
_cell_measurement_reflns_used    9491
_cell_measurement_theta_min      2.45
_cell_measurement_theta_max      25.33

_exptl_crystal_description       plates
_exptl_crystal_colour            yellow
_exptl_crystal_size_max          0.20
_exptl_crystal_size_mid          0.20
_exptl_crystal_size_min          0.14
_exptl_crystal_density_meas      ?
_exptl_crystal_density_diffrn    1.661
_exptl_crystal_density_method    'not measured'
_exptl_crystal_F_000             3500
_exptl_absorpt_coefficient_mu    0.718
_exptl_absorpt_correction_type   multi-scan
_exptl_absorpt_correction_T_min  0.8697
_exptl_absorpt_correction_T_max  0.9061
_exptl_absorpt_process_details   SADABS

_exptl_special_details           
;
 ?
;

_diffrn_ambient_temperature      100(2)
_diffrn_radiation_wavelength     0.71073
_diffrn_radiation_type           MoK\a
_diffrn_radiation_source         'fine-focus sealed tube'
_diffrn_radiation_monochromator  graphite
_diffrn_measurement_device_type  'Bruker APEX-I CCD'
_diffrn_measurement_method       'phi and omega scans'
_diffrn_detector_area_resol_mean 8.366
_diffrn_reflns_number            114954
_diffrn_reflns_av_R_equivalents  0.0414
_diffrn_reflns_av_sigmaI/netI    0.0373
_diffrn_reflns_limit_h_min       -15
_diffrn_reflns_limit_h_max       15
_diffrn_reflns_limit_k_min       -25
_diffrn_reflns_limit_k_max       25
_diffrn_reflns_limit_l_min       -31
_diffrn_reflns_limit_l_max       32
_diffrn_reflns_theta_min         1.56
_diffrn_reflns_theta_max         25.34
_reflns_number_total             23914
_reflns_number_gt                19188
_reflns_threshold_expression     >2sigma(I)

_computing_data_collection       'Bruker APEX2'
_computing_cell_refinement       'Bruker SAINT'
_computing_data_reduction        'Bruker SAINT'
_computing_structure_solution    SIR-2004
_computing_structure_refinement  SHELXL-97
_computing_molecular_graphics    ORTEP-32
_computing_publication_material  WinGX

_refine_special_details          
;
 Refinement of F^2^ against ALL reflections.  The weighted R-factor wR and
 goodness of fit S are based on F^2^, conventional R-factors R are based
 on F, with F set to zero for negative F^2^. The threshold expression of
 F^2^ > 2sigma(F^2^) is used only for calculating R-factors(gt) etc. and is
 not relevant to the choice of reflections for refinement.  R-factors based
 on F^2^ are statistically about twice as large as those based on F, and R-
 factors based on ALL data will be even larger.
;

_refine_ls_structure_factor_coef Fsqd
_refine_ls_matrix_type           full
_refine_ls_weighting_scheme      calc
_refine_ls_weighting_details     
'calc w=1/[\s^2^(Fo^2^)+(0.0596P)^2^+21.4631P] where P=(Fo^2^+2Fc^2^)/3'
_atom_sites_solution_primary     direct
_atom_sites_solution_secondary   difmap
_atom_sites_solution_hydrogens   geom
_refine_ls_hydrogen_treatment    mixed
_refine_ls_extinction_method     none
_refine_ls_extinction_coef       ?
_refine_ls_number_reflns         23914
_refine_ls_number_parameters     2218
_refine_ls_number_restraints     25
_refine_ls_R_factor_all          0.0741
_refine_ls_R_factor_gt           0.0579
_refine_ls_wR_factor_ref         0.1488
_refine_ls_wR_factor_gt          0.1369
_refine_ls_goodness_of_fit_ref   1.023
_refine_ls_restrained_S_all      1.024
_refine_ls_shift/su_max          0.001
_refine_ls_shift/su_mean         0.000

loop_
_atom_site_label
_atom_site_type_symbol
_atom_site_fract_x
_atom_site_fract_y
_atom_site_fract_z
_atom_site_U_iso_or_equiv
_atom_site_adp_type
_atom_site_occupancy
_atom_site_symmetry_multiplicity
_atom_site_calc_flag
_atom_site_refinement_flags
_atom_site_disorder_assembly
_atom_site_disorder_group
C1 C 0.3888(3) 0.4277(2) 0.1279(2) 0.0351(10) Uani 1 1 d . . .
H1 H 0.3441 0.3854 0.1130 0.041(13) Uiso 1 1 calc R . .
C2 C 0.3517(4) 0.4858(3) 0.1599(2) 0.0422(12) Uani 1 1 d . . .
H2 H 0.2836 0.4834 0.1676 0.025(11) Uiso 1 1 calc R . .
C3 C 0.4152(4) 0.5471(3) 0.1804(2) 0.0457(13) Uani 1 1 d . . .
H3 H 0.3917 0.5880 0.2025 0.074(19) Uiso 1 1 calc R . .
C4 C 0.5135(4) 0.5487(2) 0.16861(19) 0.0372(11) Uani 1 1 d . . .
H4 H 0.5585 0.5909 0.1826 0.027(11) Uiso 1 1 calc R . .
C5 C 0.5468(3) 0.4883(2) 0.13606(18) 0.0286(9) Uani 1 1 d . . .
C6 C 0.6530(3) 0.4883(2) 0.11789(18) 0.0286(9) Uani 1 1 d . . .
C7 C 0.7109(4) 0.5618(2) 0.1415(2) 0.0391(11) Uani 1 1 d . . .
H7A H 0.7182 0.5794 0.1810 0.037(13) Uiso 1 1 calc R . .
H7B H 0.6725 0.5919 0.1281 0.041(13) Uiso 1 1 calc R . .
H7C H 0.7790 0.5611 0.1306 0.051(15) Uiso 1 1 calc R . .
C8 C 0.6348(3) 0.4622(2) 0.05588(18) 0.0299(9) Uani 1 1 d . . .
C9 C 0.6717(4) 0.5010(3) 0.0280(2) 0.0414(11) Uani 1 1 d . . .
H9 H 0.7138 0.5439 0.0471 0.037(13) Uiso 1 1 calc R . .
C10 C 0.6470(4) 0.4770(3) -0.0276(2) 0.0455(12) Uani 1 1 d . . .
H10 H 0.6739 0.5022 -0.0472 0.069(18) Uiso 1 1 calc R . .
C11 C 0.5833(4) 0.4166(3) -0.0538(2) 0.0451(12) Uani 1 1 d . . .
H11 H 0.5627 0.3999 -0.0917 0.09(2) Uiso 1 1 calc R . .
C12 C 0.5495(4) 0.3802(2) -0.02424(19) 0.0382(11) Uani 1 1 d . . .
H12 H 0.5045 0.3384 -0.0426 0.046(14) Uiso 1 1 calc R . .
C13 C 0.7145(3) 0.4401(2) 0.13671(18) 0.0274(9) Uani 1 1 d . . .
C14 C 0.8085(3) 0.4640(2) 0.1690(2) 0.0370(11) Uani 1 1 d . . .
H14 H 0.8364 0.5110 0.1802 0.044(14) Uiso 1 1 calc R . .
C15 C 0.8626(3) 0.4189(2) 0.1852(2) 0.0362(11) Uani 1 1 d . . .
H15 H 0.9274 0.4347 0.2076 0.029(11) Uiso 1 1 calc R . .
C16 C 0.8205(3) 0.3510(2) 0.16822(17) 0.0290(9) Uani 1 1 d . . .
H16 H 0.8564 0.3193 0.1787 0.033(12) Uiso 1 1 calc R . .
C17 C 0.7258(3) 0.3292(2) 0.13589(16) 0.0240(8) Uani 1 1 d . . .
C18 C 0.5824(3) 0.2239(2) -0.02667(18) 0.0333(10) Uani 1 1 d . . .
H18 H 0.5385 0.2432 -0.0463 0.041(14) Uiso 1 1 calc R . .
C19 C 0.6247(4) 0.1663(2) -0.0540(2) 0.0405(12) Uani 1 1 d . . .
H19 H 0.6077 0.1462 -0.0922 0.044(14) Uiso 1 1 calc R . .
C20 C 0.7044(3) 0.1656(2) 0.0240(2) 0.0407(12) Uani 1 1 d . . .
H20 H 0.7474 0.1452 0.0431 0.040(13) Uiso 1 1 calc R . .
C21 C 0.6615(3) 0.22343(19) 0.05352(17) 0.0251(9) Uani 1 1 d . . .
C22 C 0.6761(3) 0.2537(2) 0.11534(17) 0.0258(9) Uani 1 1 d . . .
C23 C 0.7452(3) 0.2119(2) 0.1381(2) 0.0342(10) Uani 1 1 d . . .
H23A H 0.7144 0.1635 0.1239 0.033(12) Uiso 1 1 calc R . .
H23B H 0.7523 0.2307 0.1775 0.042(14) Uiso 1 1 calc R . .
H23C H 0.8130 0.2150 0.1273 0.026(11) Uiso 1 1 calc R . .
C24 C 0.5702(3) 0.24958(19) 0.13233(17) 0.0249(9) Uani 1 1 d . . .
C25 C 0.5466(4) 0.2140(2) 0.1653(2) 0.0391(11) Uani 1 1 d . . .
H25 H 0.5996 0.1952 0.1802 0.046(14) Uiso 1 1 calc R . .
C26 C 0.3797(3) 0.2311(2) 0.1538(2) 0.0370(11) Uani 1 1 d . . .
H26 H 0.3109 0.2243 0.1595 0.037(12) Uiso 1 1 calc R . .
C27 C 0.4022(3) 0.2675(2) 0.12182(19) 0.0321(10) Uani 1 1 d . . .
H27 H 0.3485 0.2850 0.1061 0.029(11) Uiso 1 1 calc R . .
C28 C 0.2322(3) 0.3816(2) 0.51470(17) 0.0250(9) Uani 1 1 d . . .
H28 H 0.2771 0.4237 0.5317 0.020(10) Uiso 1 1 calc R . .
C29 C 0.2066(3) 0.3447(2) 0.54554(19) 0.0290(9) Uani 1 1 d . . .
H29 H 0.2327 0.3608 0.5829 0.021(10) Uiso 1 1 calc R . .
C30 C 0.1418(3) 0.2835(2) 0.5203(2) 0.0311(10) Uani 1 1 d . . .
H30 H 0.1213 0.2570 0.5403 0.053(15) Uiso 1 1 calc R . .
C31 C 0.1073(3) 0.2612(2) 0.46611(19) 0.0302(10) Uani 1 1 d . . .
H31 H 0.0631 0.2189 0.4486 0.033(12) Uiso 1 1 calc R . .
C32 C 0.1365(3) 0.29999(18) 0.43628(17) 0.0230(8) Uani 1 1 d . . .
C33 C 0.1060(3) 0.27387(18) 0.37440(17) 0.0243(9) Uani 1 1 d . . .
C34 C 0.0454(3) 0.20134(19) 0.3537(2) 0.0315(10) Uani 1 1 d . . .
H34A H -0.0181 0.2035 0.3693 0.045(14) Uiso 1 1 calc R . .
H34B H 0.0869 0.1704 0.3643 0.047(14) Uiso 1 1 calc R . .
H34C H 0.0287 0.1839 0.3143 0.023(11) Uiso 1 1 calc R . .
C35 C 0.2065(3) 0.27068(18) 0.34919(17) 0.0250(9) Uani 1 1 d . . .
C36 C 0.2269(3) 0.2101(2) 0.3107(2) 0.0362(11) Uani 1 1 d . . .
H36 H 0.1775 0.1701 0.2978 0.032(12) Uiso 1 1 calc R . .
C37 C 0.3182(4) 0.2078(2) 0.2912(2) 0.0417(12) Uani 1 1 d . . .
H37 H 0.3315 0.1667 0.2640 0.072(18) Uiso 1 1 calc R . .
C38 C 0.3907(3) 0.2659(2) 0.3116(2) 0.0376(11) Uani 1 1 d . . .
H38 H 0.4560 0.2650 0.3002 0.056(16) Uiso 1 1 calc R . .
C39 C 0.3651(3) 0.3250(2) 0.34884(18) 0.0288(9) Uani 1 1 d . . .
H39 H 0.4141 0.3653 0.3625 0.034(12) Uiso 1 1 calc R . .
C40 C 0.0409(3) 0.32258(18) 0.35730(16) 0.0209(8) Uani 1 1 d . . .
C41 C -0.0551(3) 0.29749(19) 0.32559(16) 0.0236(8) Uani 1 1 d . . .
H41 H -0.0827 0.2505 0.3153 0.019(10) Uiso 1 1 calc R . .
C42 C -0.1098(3) 0.3419(2) 0.30926(17) 0.0246(8) Uani 1 1 d . . .
H42 H -0.1745 0.3253 0.2868 0.017(10) Uiso 1 1 calc R . .
C43 C -0.0698(3) 0.41010(19) 0.32582(16) 0.0234(8) Uani 1 1 d . . .
H43 H -0.1071 0.4412 0.3153 0.022(10) Uiso 1 1 calc R . .
C44 C 0.0249(3) 0.43302(18) 0.35785(16) 0.0192(8) Uani 1 1 d . . .
C45 C 0.3338(3) 0.48460(19) 0.34601(18) 0.0261(9) Uani 1 1 d . . .
H45 H 0.3904 0.4645 0.3562 0.033(12) Uiso 1 1 calc R . .
C46 C 0.3422(3) 0.51572(19) 0.30982(18) 0.0268(9) Uani 1 1 d . . .
H46 H 0.4029 0.5146 0.2940 0.029(11) Uiso 1 1 calc R . .
C47 C 0.1822(3) 0.54796(19) 0.31994(17) 0.0265(9) Uani 1 1 d . . .
H47 H 0.1284 0.5723 0.3126 0.036(12) Uiso 1 1 calc R . .
C48 C 0.1716(3) 0.51369(17) 0.35474(16) 0.0212(8) Uani 1 1 d . . .
C49 C 0.0721(3) 0.50956(18) 0.37874(17) 0.0224(8) Uani 1 1 d . . .
C50 C -0.0034(3) 0.55199(19) 0.36072(18) 0.0264(9) Uani 1 1 d . . .
H50A H -0.0684 0.5467 0.3737 0.037(12) Uiso 1 1 calc R . .
H50B H -0.0154 0.5355 0.3213 0.029(12) Uiso 1 1 calc R . .
H50C H 0.0256 0.6008 0.3757 0.026(11) Uiso 1 1 calc R . .
C51 C 0.0954(3) 0.53796(18) 0.44065(17) 0.0218(8) Uani 1 1 d . . .
C52 C 0.0412(3) 0.5868(2) 0.47291(19) 0.0301(10) Uani 1 1 d . . .
H52 H -0.0129 0.6024 0.4558 0.029(11) Uiso 1 1 calc R . .
C53 C 0.1394(3) 0.5911(2) 0.54906(19) 0.0304(9) Uani 1 1 d . . .
H53 H 0.1589 0.6100 0.5871 0.028(11) Uiso 1 1 calc R . .
C54 C 0.1926(3) 0.54141(19) 0.51778(17) 0.0250(9) Uani 1 1 d . . .
H54 H 0.2473 0.5266 0.5351 0.023(10) Uiso 1 1 calc R . .
C55 C 0.7085(3) 0.99429(18) 0.39323(17) 0.0246(9) Uani 1 1 d . . .
H55 H 0.6533 1.0073 0.4127 0.030(12) Uiso 1 1 calc R . .
C56 C 0.7378(3) 1.0315(2) 0.36316(18) 0.0279(9) Uani 1 1 d . . .
H56 H 0.7050 1.0699 0.3627 0.031(11) Uiso 1 1 calc R . .
C57 C 0.8165(3) 1.0111(2) 0.33372(17) 0.0279(9) Uani 1 1 d . . .
H57 H 0.8359 1.0335 0.3108 0.034(12) Uiso 1 1 calc R . .
C58 C 0.8667(3) 0.95701(19) 0.33831(17) 0.0262(9) Uani 1 1 d . . .
H58 H 0.9220 0.9432 0.3191 0.036(12) Uiso 1 1 calc R . .
C59 C 0.8361(3) 0.92358(18) 0.37069(16) 0.0217(8) Uani 1 1 d . . .
C60 C 0.8961(3) 0.86812(18) 0.38137(16) 0.0204(8) Uani 1 1 d . . .
C61 C 0.9963(3) 0.8662(2) 0.35782(18) 0.0291(9) Uani 1 1 d . . .
H61A H 1.0373 0.8344 0.3676 0.028(11) Uiso 1 1 calc R . .
H61B H 1.0350 0.9126 0.3724 0.025(11) Uiso 1 1 calc R . .
H61C H 0.9806 0.8504 0.3185 0.023(11) Uiso 1 1 calc R . .
C62 C 0.9219(3) 0.88729(18) 0.44276(17) 0.0224(8) Uani 1 1 d . . .
C63 C 1.0220(3) 0.9012(2) 0.46967(18) 0.0285(9) Uani 1 1 d . . .
H63 H 1.0779 0.8984 0.4502 0.037(13) Uiso 1 1 calc R . .
C64 C 1.0398(3) 0.9190(2) 0.52484(19) 0.0316(10) Uani 1 1 d . . .
H64 H 1.1081 0.9279 0.5434 0.036(12) Uiso 1 1 calc R . .
C65 C 0.9586(3) 0.92377(19) 0.55287(18) 0.0269(9) Uani 1 1 d . . .
H65 H 0.9691 0.9364 0.5909 0.022(11) Uiso 1 1 calc R . .
C66 C 0.8607(3) 0.90951(18) 0.52358(16) 0.0230(8) Uani 1 1 d . . .
H66 H 0.8041 0.9134 0.5426 0.023(10) Uiso 1 1 calc R . .
C67 C 0.8320(3) 0.79595(18) 0.35567(16) 0.0210(8) Uani 1 1 d . . .
C68 C 0.8723(3) 0.7389(2) 0.32399(18) 0.0281(9) Uani 1 1 d . . .
H68 H 0.9409 0.7430 0.3174 0.032(12) Uiso 1 1 calc R . .
C69 C 0.8114(3) 0.6760(2) 0.30216(19) 0.0324(10) Uani 1 1 d . . .
H69 H 0.8383 0.6360 0.2809 0.052(15) Uiso 1 1 calc R . .
C70 C 0.7112(3) 0.67108(19) 0.31114(17) 0.0257(9) Uani 1 1 d . . .
H70 H 0.6680 0.6282 0.2953 0.028(11) Uiso 1 1 calc R . .
C71 C 0.6744(3) 0.72963(18) 0.34362(16) 0.0209(8) Uani 1 1 d . . .
C72 C 0.6324(3) 0.80070(19) 0.50634(16) 0.0236(8) Uani 1 1 d . . .
H72 H 0.6673 0.8422 0.5336 0.042(13) Uiso 1 1 calc R . .
C73 C 0.5894(3) 0.74936(19) 0.52095(18) 0.0256(9) Uani 1 1 d . . .
H73 H 0.5955 0.7562 0.5580 0.034(12) Uiso 1 1 calc R . .
C74 C 0.5311(3) 0.68324(19) 0.43284(17) 0.0240(9) Uani 1 1 d . . .
H74 H 0.4947 0.6420 0.4060 0.018(10) Uiso 1 1 calc R . .
C75 C 0.5738(3) 0.73430(18) 0.41686(16) 0.0198(8) Uani 1 1 d . . .
C76 C 0.5650(3) 0.72603(18) 0.35737(16) 0.0218(8) Uani 1 1 d . . .
C77 C 0.5032(3) 0.65590(19) 0.32151(17) 0.0277(9) Uani 1 1 d . . .
H77A H 0.5366 0.6189 0.3279 0.023(10) Uiso 1 1 calc R . .
H77B H 0.5001 0.6498 0.2835 0.020(10) Uiso 1 1 calc R . .
H77C H 0.4336 0.6543 0.3303 0.046(14) Uiso 1 1 calc R . .
C78 C 0.5077(3) 0.78322(18) 0.34906(16) 0.0219(8) Uani 1 1 d . . .
C79 C 0.4211(3) 0.7697(2) 0.31062(18) 0.0315(10) Uani 1 1 d . . .
H79 H 0.3987 0.7232 0.2872 0.033(12) Uiso 1 1 calc R . .
C80 C 0.4001(3) 0.8828(2) 0.33967(19) 0.0322(10) Uani 1 1 d . . .
H80 H 0.3629 0.9191 0.3380 0.039(13) Uiso 1 1 calc R . .
C81 C 0.4861(3) 0.8982(2) 0.37789(17) 0.0253(9) Uani 1 1 d . . .
H81 H 0.5067 0.9446 0.4020 0.026(11) Uiso 1 1 calc R . .
C82 C -0.0912(4) 0.7908(3) 0.1616(2) 0.0459(13) Uani 1 1 d . . .
H82 H -0.1494 0.8055 0.1469 0.039(13) Uiso 1 1 calc R . .
C83 C -0.1012(4) 0.7612(3) 0.1984(3) 0.0585(16) Uani 1 1 d . . .
H83 H -0.1665 0.7558 0.2087 0.065(17) Uiso 1 1 calc R . .
C84 C -0.0240(4) 0.7402(4) 0.2199(3) 0.0663(19) Uani 1 1 d . . .
H84 H -0.0310 0.7212 0.2465 0.25(6) Uiso 1 1 calc R . .
C85 C 0.0642(4) 0.7463(4) 0.2029(3) 0.0664(19) Uani 1 1 d . . .
H85 H 0.1210 0.7302 0.2175 0.09(2) Uiso 1 1 calc R . .
C86 C 0.0787(3) 0.7750(2) 0.16524(17) 0.0277(9) Uani 1 1 d . . .
C87 C 0.1797(3) 0.77651(19) 0.14270(16) 0.0229(8) Uani 1 1 d . . .
C88 C 0.2555(3) 0.7408(2) 0.1679(2) 0.0307(10) Uani 1 1 d . . .
H88A H 0.2663 0.7640 0.2072 0.046(14) Uiso 1 1 calc R . .
H88B H 0.3210 0.7432 0.1547 0.023(10) Uiso 1 1 calc R . .
H88C H 0.2276 0.6924 0.1578 0.032(12) Uiso 1 1 calc R . .
C89 C 0.1582(3) 0.73826(19) 0.08135(17) 0.0234(8) Uani 1 1 d . . .
C90 C 0.2113(3) 0.6847(2) 0.0548(2) 0.0402(12) Uani 1 1 d . . .
H90 H 0.2623 0.6717 0.0758 0.063(17) Uiso 1 1 calc R . .
C91 C 0.1952(3) 0.6505(2) 0.0019(2) 0.0387(12) Uani 1 1 d . . .
H91 H 0.2345 0.6152 -0.0153 0.45(13) Uiso 1 1 calc R . .
C92 C 0.1227(5) 0.6682(2) -0.0252(2) 0.0487(15) Uani 1 1 d . . .
H92 H 0.1067 0.6437 -0.0631 0.045(14) Uiso 1 1 calc R . .
C93 C 0.0675(5) 0.7216(2) -0.0010(2) 0.0468(13) Uani 1 1 d . . .
H93 H 0.0152 0.7329 -0.0225 0.064(18) Uiso 1 1 calc R . .
C94 C 0.2250(3) 0.85194(19) 0.15586(16) 0.0221(8) Uani 1 1 d . . .
C95 C 0.3182(3) 0.8796(2) 0.18911(17) 0.0257(9) Uani 1 1 d . . .
H95 H 0.3531 0.8536 0.2064 0.035(12) Uiso 1 1 calc R . .
C96 C 0.3599(3) 0.9457(2) 0.19686(17) 0.0277(9) Uani 1 1 d . . .
H96 H 0.4244 0.9652 0.2190 0.015(9) Uiso 1 1 calc R . .
C97 C 0.3068(3) 0.9831(2) 0.17213(17) 0.0261(9) Uani 1 1 d . . .
H97 H 0.3354 1.0280 0.1762 0.022(10) Uiso 1 1 calc R . .
C98 C 0.2108(3) 0.95424(19) 0.14118(16) 0.0226(8) Uani 1 1 d . . .
C99 C 0.0138(3) 0.8685(2) -0.01536(18) 0.0298(9) Uani 1 1 d . . .
H99 H -0.0327 0.8271 -0.0275 0.042(13) Uiso 1 1 calc R . .
C100 C 0.0402(3) 0.8942(2) -0.05273(18) 0.0292(9) Uani 1 1 d . . .
H100 H 0.0124 0.8711 -0.0898 0.026(11) Uiso 1 1 calc R . .
C101 C 0.1432(3) 0.98670(19) 0.01884(17) 0.0253(9) Uani 1 1 d . . .
H101 H 0.1886 1.0286 0.0317 0.040(13) Uiso 1 1 calc R . .
C102 C 0.1134(3) 0.95875(18) 0.05512(16) 0.0222(8) Uani 1 1 d . . .
C103 C 0.1450(3) 0.99641(19) 0.11684(17) 0.0238(8) Uani 1 1 d . . .
C104 C 0.2064(3) 1.06640(19) 0.12808(18) 0.0297(9) Uani 1 1 d . . .
H10A H 0.2698 1.0592 0.1126 0.032(12) Uiso 1 1 calc R . .
H10B H 0.2231 1.0920 0.1671 0.033(12) Uiso 1 1 calc R . .
H10C H 0.1655 1.0927 0.1118 0.038(13) Uiso 1 1 calc R . .
C105 C 0.0454(3) 1.0067(2) 0.14212(17) 0.0253(9) Uani 1 1 d . . .
C106 C 0.0193(3) 1.0720(2) 0.16924(17) 0.0304(9) Uani 1 1 d . . .
H106 H 0.0638 1.1119 0.1731 0.030(12) Uiso 1 1 calc R . .
C107 C -0.1353(4) 1.0201(3) 0.1840(2) 0.0388(11) Uani 1 1 d . . .
H107 H -0.1979 1.0230 0.1982 0.042(13) Uiso 1 1 calc R . .
C108 C -0.1054(3) 0.9573(2) 0.1565(2) 0.0365(11) Uani 1 1 d . . .
H108 H -0.1497 0.9168 0.1514 0.028(11) Uiso 1 1 calc R . .
C112 C 0.6034(3) 0.09960(19) 0.24866(18) 0.0282(9) Uani 1 1 d . . .
C113 C 0.8621(3) 0.98863(19) 0.71595(17) 0.0258(9) Uani 1 1 d . . .
C114 C 0.7479(5) 0.2399(3) 0.5026(3) 0.0627(17) Uani 1 1 d . . .
C115 C 0.3749(3) 0.1656(2) 0.7757(2) 0.0386(11) Uani 1 1 d . . .
C116 C 0.3874(4) 1.0361(3) -0.0607(3) 0.0596(17) Uani 1 1 d . . .
N1 N 0.4844(3) 0.42784(17) 0.11689(15) 0.0287(8) Uani 1 1 d . . .
N2 N 0.5767(3) 0.40064(17) 0.02901(14) 0.0281(8) Uani 1 1 d . . .
N3 N 0.6740(2) 0.37332(15) 0.11977(13) 0.0221(7) Uani 1 1 d . . .
N4 N 0.6017(3) 0.25351(16) 0.02718(14) 0.0261(7) Uani 1 1 d . . .
N5 N 0.6880(3) 0.1375(2) -0.02991(18) 0.0507(12) Uani 1 1 d . . .
N6 N 0.4978(2) 0.27872(16) 0.11253(14) 0.0246(7) Uani 1 1 d . . .
N7 N 0.4515(3) 0.2054(2) 0.17661(18) 0.0453(10) Uani 1 1 d . . .
N8 N 0.1967(2) 0.36120(15) 0.46160(14) 0.0219(7) Uani 1 1 d . . .
N9 N 0.2743(2) 0.32868(15) 0.36686(14) 0.0227(7) Uani 1 1 d . . .
N10 N 0.0800(2) 0.38923(15) 0.37303(13) 0.0192(7) Uani 1 1 d . . .
N11 N 0.2481(2) 0.48165(15) 0.36748(14) 0.0208(7) Uani 1 1 d . . .
N12 N 0.2662(3) 0.54791(16) 0.29620(15) 0.0303(8) Uani 1 1 d . . .
N13 N 0.1699(2) 0.51362(15) 0.46430(14) 0.0212(7) Uani 1 1 d . . .
N14 N 0.0614(3) 0.61316(19) 0.52701(16) 0.0352(9) Uani 1 1 d . . .
N15 N 0.7545(2) 0.94017(15) 0.39635(13) 0.0209(7) Uani 1 1 d . . .
N16 N 0.8416(2) 0.89055(15) 0.46995(13) 0.0198(7) Uani 1 1 d . . .
N17 N 0.7353(2) 0.79090(14) 0.36650(13) 0.0190(7) Uani 1 1 d . . .
N18 N 0.6260(2) 0.79316(15) 0.45454(13) 0.0199(7) Uani 1 1 d . . .
N19 N 0.5394(3) 0.69027(16) 0.48403(15) 0.0263(8) Uani 1 1 d . . .
N20 N 0.5419(2) 0.84861(15) 0.38186(13) 0.0218(7) Uani 1 1 d . . .
N21 N 0.3675(3) 0.81859(19) 0.30481(16) 0.0364(9) Uani 1 1 d . . .
N22 N -0.0001(3) 0.79961(18) 0.14584(16) 0.0304(8) Uani 1 1 d . . .
N23 N 0.0869(3) 0.75757(16) 0.05228(14) 0.0298(8) Uani 1 1 d . . .
N24 N 0.1714(2) 0.88964(15) 0.13362(13) 0.0201(7) Uani 1 1 d . . .
N25 N 0.0504(2) 0.89882(15) 0.03756(14) 0.0246(7) Uani 1 1 d . . .
N26 N 0.1075(3) 0.9541(2) -0.03575(17) 0.0427(10) Uani 1 1 d . . .
N27 N -0.0169(3) 0.94993(17) 0.13639(15) 0.0287(8) Uani 1 1 d . . .
N28 N -0.0717(4) 1.0793(3) 0.19074(19) 0.0584(13) Uani 1 1 d . . .
O1 O 0.4047(3) 0.30352(17) 0.02209(15) 0.0400(8) Uani 1 1 d D . .
O2 O 0.3738(2) 0.46203(13) 0.45893(12) 0.0245(6) Uani 1 1 d D . .
O3 O 0.6392(2) 0.94625(13) 0.49000(12) 0.0242(6) Uani 1 1 d D . .
O4 O -0.1247(2) 0.81189(17) 0.05197(16) 0.0437(9) Uani 1 1 d D . .
O15 O 0.6846(2) 0.22563(14) 0.27556(13) 0.0345(7) Uani 1 1 d . . .
O16 O 0.7893(2) 0.14425(14) 0.29443(13) 0.0331(7) Uani 1 1 d . . .
O17 O 0.6537(2) 0.18542(15) 0.34668(13) 0.0358(7) Uani 1 1 d . . .
O18 O 0.6701(2) 0.97803(14) 0.68111(12) 0.0312(7) Uani 1 1 d . . .
O19 O 0.7947(2) 1.01696(15) 0.63514(13) 0.0332(7) Uani 1 1 d . . .
O20 O 0.7715(2) 0.89664(13) 0.62558(11) 0.0281(6) Uani 1 1 d . . .
O21 O 0.7034(3) 0.31329(18) 0.59506(18) 0.0696(13) Uani 1 1 d . . .
O22 O 0.6523(4) 0.1920(2) 0.5606(2) 0.106(2) Uani 1 1 d . . .
O23 O 0.8270(5) 0.2346(4) 0.5907(3) 0.142(3) Uani 1 1 d . . .
O24 O 0.4751(3) 0.28408(18) 0.79501(16) 0.0597(11) Uani 1 1 d . . .
O25 O 0.3417(3) 0.27810(19) 0.84835(17) 0.0630(11) Uani 1 1 d . . .
O26 O 0.5019(3) 0.23434(18) 0.86249(14) 0.0478(9) Uani 1 1 d . . .
O27 O 0.3952(3) 1.16451(17) -0.00861(18) 0.0592(11) Uani 1 1 d . . .
O28 O 0.3622(3) 1.0882(3) 0.03820(18) 0.0713(12) Uani 1 1 d . . .
O29 O 0.2309(2) 1.09474(15) -0.02939(14) 0.0388(8) Uani 1 1 d . . .
O30 O 0.4575(2) 0.59344(13) 0.51950(12) 0.0242(6) Uani 1 1 d D . .
O31 O 0.6226(3) 0.33178(17) 0.39396(16) 0.0505(10) Uani 1 1 d D . .
O32 O 0.2552(2) 0.93393(15) 0.44518(13) 0.0305(7) Uani 1 1 d D . .
O33 O 0.5295(2) 0.08163(16) 0.47132(16) 0.0360(7) Uani 1 1 d D . .
O34 O 0.4969(3) 0.1227(2) 0.38600(15) 0.0518(10) Uani 1 1 d D . .
O37 O 0.2654(7) 0.3159(5) -0.0517(3) 0.210(5) Uani 1 1 d . . .
O40 O 0.1648(6) 0.3314(9) 0.0647(4) 0.307(9) Uani 1 1 d . . .
F10 F 0.50694(18) 0.11352(13) 0.24910(13) 0.0456(7) Uani 1 1 d . . .
F11 F 0.6083(2) 0.04309(12) 0.26001(12) 0.0421(7) Uani 1 1 d . . .
F12 F 0.6230(2) 0.08438(13) 0.19890(11) 0.0452(7) Uani 1 1 d . . .
F13 F 0.95267(17) 0.97305(12) 0.70112(10) 0.0350(6) Uani 1 1 d . . .
F14 F 0.87421(19) 1.05543(11) 0.74719(11) 0.0374(6) Uani 1 1 d . . .
F15 F 0.83937(19) 0.95312(12) 0.74634(10) 0.0329(6) Uani 1 1 d . . .
F16 F 0.7663(3) 0.1773(2) 0.47251(17) 0.0878(13) Uani 1 1 d . . .
F17 F 0.8179(6) 0.2826(3) 0.5019(3) 0.186(3) Uani 1 1 d . . .
F18 F 0.6592(4) 0.2465(3) 0.47665(19) 0.1133(17) Uani 1 1 d . . .
F19 F 0.4455(2) 0.13037(13) 0.75228(12) 0.0501(8) Uani 1 1 d . . .
F20 F 0.3233(3) 0.12878(15) 0.79729(15) 0.0632(9) Uani 1 1 d . . .
F21 F 0.3094(2) 0.17281(16) 0.73695(14) 0.0638(9) Uani 1 1 d . . .
F22 F 0.4856(3) 1.03472(18) -0.0490(2) 0.0853(13) Uani 1 1 d . . .
F23 F 0.3381(3) 0.97491(15) -0.0701(2) 0.0975(16) Uani 1 1 d . . .
F24 F 0.3732(3) 1.0466(2) -0.10790(16) 0.0875(13) Uani 1 1 d . . .
S4 S 0.69338(7) 0.17201(5) 0.29649(4) 0.0228(2) Uani 1 1 d . . .
S5 S 0.76301(7) 0.96728(5) 0.65794(4) 0.0241(2) Uani 1 1 d . . .
S6 S 0.72973(10) 0.24659(6) 0.56966(6) 0.0486(3) Uani 1 1 d . . .
S7 S 0.42979(9) 0.25005(5) 0.82596(5) 0.0365(3) Uani 1 1 d . . .
S8 S 0.33903(8) 1.10350(6) -0.00924(5) 0.0369(3) Uani 1 1 d . . .
Co1 Co 0.53629(4) 0.33924(3) 0.06995(2) 0.02238(13) Uani 1 1 d . . .
Co2 Co 0.22978(4) 0.42317(2) 0.41684(2) 0.01874(12) Uani 1 1 d . . .
Co3 Co 0.68931(4) 0.87243(2) 0.42962(2) 0.01799(12) Uani 1 1 d . . .
Co4 Co 0.02189(4) 0.85016(3) 0.09149(2) 0.02596(13) Uani 1 1 d . . .
O9A O -0.0079(3) 0.2575(2) 0.1987(2) 0.0506(12) Uani 0.817(4) 1 d P A 1
O10A O 0.0327(4) 0.2921(3) 0.1266(2) 0.0524(14) Uani 0.817(4) 1 d P A 1
O11A O 0.1365(4) 0.2190(2) 0.1587(3) 0.068(2) Uani 0.817(4) 1 d P A 1
F4A F 0.2279(3) 0.3662(2) 0.1970(2) 0.0489(11) Uani 0.817(4) 1 d P A 1
F5A F 0.1919(4) 0.3351(2) 0.2604(2) 0.0759(15) Uani 0.817(4) 1 d P A 1
F6A F 0.0975(3) 0.39753(18) 0.23514(18) 0.0515(11) Uani 0.817(4) 1 d P A 1
S2A S 0.06976(11) 0.27018(7) 0.16935(8) 0.0407(5) Uani 0.817(4) 1 d P A 1
C110 C 0.1525(7) 0.3477(3) 0.2175(4) 0.0315(16) Uani 0.817(4) 1 d P A 1
S2B S 0.1075(6) 0.2808(3) 0.1433(3) 0.0326(19) Uani 0.183(4) 1 d PD A 2
O9B O 0.1697(13) 0.3005(10) 0.1103(8) 0.0506(12) Uani 0.183(4) 1 d PD A 2
O10B O -0.0009(14) 0.281(2) 0.1296(14) 0.0524(14) Uani 0.183(4) 1 d PD A 2
O11B O 0.1532(19) 0.2238(11) 0.1324(15) 0.068(2) Uani 0.183(4) 1 d PD A 2
F5B F 0.2456(15) 0.3497(12) 0.2243(13) 0.082(10) Uani 0.183(4) 1 d P A 2
F6B F 0.093(2) 0.328(2) 0.2451(10) 0.153(16) Uani 0.183(4) 1 d P A 2
F4B F 0.1258(13) 0.4031(9) 0.2130(8) 0.0489(11) Uani 0.183(4) 1 d P A 2
C201 C 0.138(4) 0.329(2) 0.208(2) 0.0315(16) Uani 0.183(4) 1 d P A 2
C111 C 0.5936(6) 0.4213(4) 0.2732(3) 0.0298(15) Uani 0.673(3) 1 d P B 1
F7A F 0.6555(11) 0.3745(6) 0.2498(7) 0.053(3) Uani 0.673(3) 1 d P B 1
F8A F 0.5127(3) 0.3849(2) 0.28064(19) 0.0546(11) Uani 0.673(3) 1 d P B 1
F9A F 0.5539(3) 0.4506(2) 0.24330(15) 0.0745(10) Uani 0.673(3) 1 d P B 1
S3A S 0.6609(2) 0.48280(19) 0.33785(16) 0.0340(7) Uani 0.673(3) 1 d P B 1
O12A O 0.7028(4) 0.4398(3) 0.3636(2) 0.0402(11) Uani 0.673(3) 1 d P B 1
O13A O 0.7402(3) 0.5186(3) 0.3201(3) 0.0505(13) Uani 0.673(3) 1 d P B 1
O14A O 0.5831(16) 0.5303(14) 0.3629(9) 0.052(2) Uani 0.673(3) 1 d P B 1
O14B O 0.598(4) 0.524(3) 0.355(2) 0.052(2) Uani 0.327(3) 1 d P B 2
O13B O 0.5673(7) 0.4209(5) 0.3492(5) 0.0505(13) Uani 0.327(3) 1 d P B 2
F8B F 0.7040(7) 0.4966(5) 0.2670(4) 0.0546(11) Uani 0.327(3) 1 d P B 2
C202 C 0.6433(13) 0.4529(9) 0.2753(7) 0.049(4) Uani 0.327(3) 1 d P B 2
O12B O 0.7399(8) 0.4824(6) 0.3706(4) 0.0402(11) Uani 0.327(3) 1 d P B 2
S3B S 0.6345(6) 0.4748(5) 0.3462(4) 0.0340(7) Uani 0.327(3) 1 d P B 2
F7B F 0.669(3) 0.3944(12) 0.2497(13) 0.054(6) Uani 0.327(3) 1 d P B 2
F9B F 0.5539(3) 0.4506(2) 0.24330(15) 0.0745(10) Uani 0.327(3) 1 d P B 2
O8A O 0.1763 0.5654 0.1241 0.048 Uani 0.527(2) 1 d P C 1
O7A O 0.0482 0.4990 0.1424 0.089 Uani 0.527(2) 1 d P C 1
O6A O 0.1177 0.4535 0.0643 0.065 Uani 0.527(2) 1 d P C 1
S1A S 0.1005 0.5104 0.1023 0.053 Uani 0.527(2) 1 d P C 1
F2A F 0.0397 0.5565 0.0288 0.129 Uani 0.527(2) 1 d P C 1
F3A F -0.0209 0.6021 0.1005 0.154 Uani 0.527(2) 1 d P C 1
F1A F -0.0788 0.4990 0.0451 0.130 Uani 0.527(2) 1 d P C 1
C219 C 0.0003 0.5403 0.0624 0.077(3) Uani 0.527(2) 1 d P C 1
O44 O -0.0118(5) 0.5831(4) 0.2452(3) 0.0365(16) Uani 0.527(2) 1 d P C 1
F1C F -0.0014(7) 0.5915(5) 0.2174(5) 0.080(3) Uani 0.473(2) 1 d P C 2
F2B F 0.0896(8) 0.5132(5) 0.2002(5) 0.117(4) Uani 0.473(2) 1 d PD C 2
F3B F 0.1647(7) 0.6124(5) 0.2121(5) 0.129(5) Uani 0.473(2) 1 d PD C 2
O6B O -0.0395(7) 0.4981(5) 0.0994(4) 0.081(3) Uani 0.473(2) 1 d PD C 2
O7B O 0.0368(8) 0.6203(4) 0.1211(5) 0.087(3) Uani 0.473(2) 1 d P C 2
O8B O 0.138(3) 0.540(2) 0.0907(19) 0.46(3) Uiso 0.473(2) 1 d PD C 2
S1B S 0.0525(3) 0.5511(2) 0.1197(2) 0.0867(14) Uani 0.473(2) 1 d PD C 2
C221 C 0.0755(8) 0.5721(6) 0.1844(7) 0.077(3) Uani 0.473(2) 1 d PD C 2
O45 O -0.1051(7) 0.6316(6) 0.0453(4) 0.086(3) Uani 0.473(2) 1 d P C 2
O43A O 0.2448(4) 0.6388(3) 0.2397(2) 0.0300(17) Uani 0.525(8) 1 d P D 1
O43B O 0.1109(5) 0.7072(4) 0.3082(3) 0.049(2) Uani 0.475(8) 1 d P D 2
H30X H 0.474(4) 0.622(2) 0.505(2) 0.056(17) Uiso 1 1 d D . .
H2X H 0.395(4) 0.5040(12) 0.4754(19) 0.044(15) Uiso 1 1 d D . .
H30Y H 0.430(4) 0.616(2) 0.5465(16) 0.055(17) Uiso 1 1 d D . .
H2Y H 0.420(3) 0.441(3) 0.467(2) 0.058(17) Uiso 1 1 d D . .
H3Y H 0.588(3) 0.940(3) 0.504(2) 0.065(18) Uiso 1 1 d D . .
H3X H 0.669(4) 0.9856(15) 0.5103(19) 0.053(16) Uiso 1 1 d D . .
H4X H -0.158(4) 0.841(2) 0.045(2) 0.054(16) Uiso 1 1 d D . .
H32Y H 0.273(4) 0.8941(15) 0.438(2) 0.054(16) Uiso 1 1 d D . .
H4Y H -0.149(5) 0.7717(15) 0.046(3) 0.08(2) Uiso 1 1 d D . .
H32X H 0.242(4) 0.944(3) 0.4175(15) 0.059(18) Uiso 1 1 d D . .
H1Y H 0.388(4) 0.2608(12) 0.013(2) 0.049(16) Uiso 1 1 d D . .
H1X H 0.349(7) 0.318(8) 0.014(7) 0.31(9) Uiso 1 1 d D . .
H34X H 0.543(3) 0.139(3) 0.373(2) 0.056(17) Uiso 1 1 d D . .
H33X H 0.520(5) 0.097(3) 0.4460(18) 0.07(2) Uiso 1 1 d D . .
H31Y H 0.631(5) 0.2899(13) 0.379(2) 0.069(19) Uiso 1 1 d D . .
H33Y H 0.568(4) 0.116(2) 0.495(2) 0.09(2) Uiso 1 1 d D . .
H31X H 0.631(6) 0.347(4) 0.369(2) 0.11(3) Uiso 1 1 d D . .
H34Y H 0.455(5) 0.093(3) 0.360(2) 0.11(3) Uiso 1 1 d D . .

loop_
_atom_site_aniso_label
_atom_site_aniso_U_11
_atom_site_aniso_U_22
_atom_site_aniso_U_33
_atom_site_aniso_U_23
_atom_site_aniso_U_13
_atom_site_aniso_U_12
C1 0.033(2) 0.044(3) 0.037(3) 0.022(2) 0.008(2) 0.015(2)
C2 0.038(3) 0.059(3) 0.039(3) 0.023(2) 0.015(2) 0.024(2)
C3 0.055(3) 0.047(3) 0.030(3) 0.005(2) 0.009(2) 0.028(2)
C4 0.042(3) 0.036(2) 0.026(3) 0.0021(19) 0.000(2) 0.015(2)
C5 0.034(2) 0.028(2) 0.023(2) 0.0076(17) -0.0006(19) 0.0091(17)
C6 0.032(2) 0.028(2) 0.023(2) 0.0076(17) 0.0008(18) 0.0047(17)
C7 0.046(3) 0.030(2) 0.037(3) 0.010(2) 0.000(2) 0.0034(19)
C8 0.027(2) 0.033(2) 0.027(3) 0.0073(18) 0.0029(19) 0.0087(17)
C9 0.042(3) 0.045(3) 0.040(3) 0.020(2) 0.007(2) 0.005(2)
C10 0.056(3) 0.055(3) 0.038(3) 0.027(3) 0.016(3) 0.021(2)
C11 0.059(3) 0.050(3) 0.030(3) 0.017(2) 0.005(2) 0.028(2)
C12 0.048(3) 0.035(2) 0.030(3) 0.008(2) 0.003(2) 0.022(2)
C13 0.025(2) 0.028(2) 0.027(2) 0.0064(17) 0.0049(18) 0.0062(16)
C14 0.032(2) 0.030(2) 0.039(3) 0.005(2) -0.003(2) 0.0012(18)
C15 0.025(2) 0.039(2) 0.036(3) 0.007(2) -0.005(2) 0.0021(18)
C16 0.025(2) 0.037(2) 0.026(2) 0.0110(18) 0.0038(18) 0.0126(17)
C17 0.0220(19) 0.030(2) 0.020(2) 0.0078(16) 0.0069(17) 0.0079(15)
C18 0.038(2) 0.037(2) 0.020(2) 0.0088(19) 0.001(2) -0.0084(19)
C19 0.039(3) 0.046(3) 0.026(3) 0.001(2) 0.014(2) -0.008(2)
C20 0.031(2) 0.039(2) 0.042(3) 0.001(2) 0.006(2) 0.0144(19)
C21 0.0229(19) 0.0258(19) 0.025(2) 0.0058(17) 0.0086(17) 0.0045(15)
C22 0.0219(19) 0.030(2) 0.029(2) 0.0125(17) 0.0064(18) 0.0107(16)
C23 0.029(2) 0.038(2) 0.041(3) 0.020(2) 0.005(2) 0.0140(18)
C24 0.0216(19) 0.0259(19) 0.026(2) 0.0072(17) 0.0036(17) 0.0064(15)
C25 0.034(2) 0.050(3) 0.043(3) 0.026(2) 0.012(2) 0.012(2)
C26 0.031(2) 0.040(2) 0.040(3) 0.011(2) 0.016(2) 0.0035(19)
C27 0.024(2) 0.031(2) 0.039(3) 0.0076(19) 0.0086(19) 0.0081(17)
C28 0.0214(19) 0.0265(19) 0.028(2) 0.0108(17) 0.0037(17) 0.0070(15)
C29 0.031(2) 0.036(2) 0.030(3) 0.0199(19) 0.0100(19) 0.0157(17)
C30 0.030(2) 0.031(2) 0.044(3) 0.025(2) 0.010(2) 0.0089(17)
C31 0.028(2) 0.028(2) 0.039(3) 0.0184(19) 0.003(2) 0.0036(16)
C32 0.0161(17) 0.0230(18) 0.034(3) 0.0139(17) 0.0054(17) 0.0070(14)
C33 0.0214(19) 0.0195(18) 0.032(2) 0.0095(16) 0.0025(17) 0.0042(15)
C34 0.029(2) 0.0188(19) 0.043(3) 0.0096(18) 0.000(2) 0.0015(16)
C35 0.026(2) 0.0199(18) 0.029(2) 0.0084(16) 0.0053(18) 0.0076(15)
C36 0.036(2) 0.025(2) 0.043(3) 0.0059(19) 0.009(2) 0.0072(18)
C37 0.043(3) 0.036(2) 0.042(3) 0.002(2) 0.020(2) 0.018(2)
C38 0.032(2) 0.042(3) 0.041(3) 0.014(2) 0.012(2) 0.0143(19)
C39 0.0218(19) 0.032(2) 0.036(3) 0.0144(19) 0.0095(19) 0.0085(16)
C40 0.0204(18) 0.0197(18) 0.022(2) 0.0061(15) 0.0062(16) 0.0064(14)
C41 0.0226(19) 0.0234(19) 0.022(2) 0.0046(16) 0.0055(17) 0.0014(15)
C42 0.0171(18) 0.032(2) 0.023(2) 0.0086(17) 0.0023(16) 0.0017(15)
C43 0.0198(18) 0.029(2) 0.024(2) 0.0108(17) 0.0071(17) 0.0075(15)
C44 0.0189(18) 0.0222(18) 0.019(2) 0.0086(15) 0.0074(16) 0.0051(14)
C45 0.0210(19) 0.0243(19) 0.034(3) 0.0108(17) 0.0075(18) 0.0034(15)
C46 0.025(2) 0.0236(19) 0.031(3) 0.0086(17) 0.0079(18) -0.0005(15)
C47 0.029(2) 0.0239(19) 0.028(2) 0.0100(17) 0.0066(18) 0.0048(16)
C48 0.0211(18) 0.0166(17) 0.023(2) 0.0049(15) 0.0037(16) 0.0003(14)
C49 0.0180(18) 0.0212(18) 0.029(2) 0.0104(16) 0.0044(17) 0.0055(14)
C50 0.025(2) 0.026(2) 0.031(3) 0.0126(17) 0.0030(18) 0.0096(16)
C51 0.0188(18) 0.0200(18) 0.028(2) 0.0101(16) 0.0063(17) 0.0036(14)
C52 0.025(2) 0.033(2) 0.035(3) 0.0132(19) 0.0091(19) 0.0111(17)
C53 0.032(2) 0.032(2) 0.026(3) 0.0086(18) 0.0093(19) 0.0056(17)
C54 0.027(2) 0.0226(19) 0.026(2) 0.0089(17) 0.0060(18) 0.0028(15)
C55 0.0242(19) 0.0211(18) 0.027(2) 0.0085(16) 0.0013(17) 0.0027(15)
C56 0.030(2) 0.0241(19) 0.032(3) 0.0157(18) -0.0008(19) 0.0021(16)
C57 0.036(2) 0.028(2) 0.021(2) 0.0151(17) -0.0017(19) -0.0060(17)
C58 0.028(2) 0.027(2) 0.021(2) 0.0072(16) 0.0045(18) -0.0017(16)
C59 0.0230(19) 0.0193(17) 0.019(2) 0.0050(15) -0.0002(16) -0.0010(14)
C60 0.0214(18) 0.0185(17) 0.020(2) 0.0056(15) 0.0057(16) 0.0005(14)
C61 0.025(2) 0.030(2) 0.032(3) 0.0103(18) 0.0108(19) 0.0022(16)
C62 0.0239(19) 0.0171(17) 0.027(2) 0.0085(15) 0.0066(17) 0.0023(14)
C63 0.023(2) 0.027(2) 0.032(3) 0.0084(18) 0.0040(18) 0.0031(16)
C64 0.024(2) 0.028(2) 0.039(3) 0.0111(19) -0.0027(19) 0.0028(16)
C65 0.029(2) 0.0255(19) 0.025(2) 0.0104(17) -0.0017(18) -0.0003(16)
C66 0.0254(19) 0.0218(18) 0.020(2) 0.0061(16) 0.0049(17) 0.0020(15)
C67 0.0229(19) 0.0209(18) 0.019(2) 0.0068(15) 0.0050(16) 0.0009(14)
C68 0.027(2) 0.028(2) 0.030(3) 0.0091(18) 0.0123(19) 0.0057(16)
C69 0.037(2) 0.027(2) 0.031(3) 0.0040(18) 0.015(2) 0.0100(17)
C70 0.028(2) 0.0196(18) 0.026(2) 0.0047(16) 0.0063(18) 0.0004(15)
C71 0.0231(19) 0.0221(18) 0.018(2) 0.0083(15) 0.0022(16) 0.0027(14)
C72 0.0243(19) 0.0242(19) 0.021(2) 0.0066(16) 0.0064(17) 0.0039(15)
C73 0.028(2) 0.029(2) 0.023(2) 0.0121(17) 0.0073(18) 0.0087(16)
C74 0.0232(19) 0.0194(18) 0.030(2) 0.0087(16) 0.0081(18) 0.0030(15)
C75 0.0181(17) 0.0200(17) 0.021(2) 0.0071(15) 0.0037(16) 0.0044(14)
C76 0.0219(19) 0.0192(18) 0.022(2) 0.0060(15) 0.0033(16) 0.0001(14)
C77 0.029(2) 0.0234(19) 0.024(2) 0.0045(17) 0.0007(18) -0.0035(16)
C78 0.0187(18) 0.0238(19) 0.022(2) 0.0068(16) 0.0063(16) 0.0021(14)
C79 0.030(2) 0.035(2) 0.024(2) 0.0061(18) 0.0014(19) 0.0045(17)
C80 0.028(2) 0.041(2) 0.031(3) 0.016(2) 0.0045(19) 0.0151(18)
C81 0.027(2) 0.028(2) 0.025(2) 0.0127(17) 0.0070(18) 0.0092(16)
C82 0.029(2) 0.054(3) 0.066(4) 0.029(3) 0.020(2) 0.013(2)
C83 0.048(3) 0.083(4) 0.061(4) 0.037(3) 0.037(3) 0.015(3)
C84 0.039(3) 0.140(6) 0.064(4) 0.080(4) 0.033(3) 0.026(3)
C85 0.044(3) 0.125(6) 0.068(5) 0.073(4) 0.023(3) 0.027(3)
C86 0.027(2) 0.037(2) 0.022(2) 0.0119(18) 0.0086(18) 0.0077(17)
C87 0.0235(19) 0.0259(19) 0.022(2) 0.0110(16) 0.0043(17) 0.0065(15)
C88 0.029(2) 0.030(2) 0.038(3) 0.0181(19) 0.003(2) 0.0049(17)
C89 0.0232(19) 0.0234(18) 0.024(2) 0.0096(16) 0.0061(17) -0.0005(15)
C90 0.030(2) 0.037(2) 0.044(3) 0.002(2) 0.007(2) 0.0083(19)
C91 0.030(2) 0.038(2) 0.031(3) -0.010(2) 0.009(2) 0.0058(19)
C92 0.078(4) 0.031(2) 0.025(3) -0.006(2) 0.025(3) -0.009(2)
C93 0.085(4) 0.025(2) 0.022(3) 0.0052(19) -0.009(3) 0.003(2)
C94 0.0262(19) 0.0254(19) 0.017(2) 0.0081(16) 0.0080(17) 0.0084(15)
C95 0.026(2) 0.029(2) 0.020(2) 0.0076(17) 0.0015(17) 0.0088(16)
C96 0.0226(19) 0.032(2) 0.020(2) 0.0022(17) -0.0014(17) 0.0066(16)
C97 0.029(2) 0.0258(19) 0.021(2) 0.0050(16) 0.0064(18) 0.0050(16)
C98 0.0247(19) 0.0243(19) 0.016(2) 0.0031(15) 0.0040(16) 0.0069(15)
C99 0.032(2) 0.026(2) 0.027(3) 0.0075(17) -0.0064(19) 0.0049(17)
C100 0.035(2) 0.024(2) 0.022(2) 0.0032(17) -0.0045(19) 0.0099(17)
C101 0.025(2) 0.0239(19) 0.024(2) 0.0065(16) 0.0028(17) 0.0033(15)
C102 0.0216(18) 0.0228(18) 0.021(2) 0.0064(16) 0.0004(16) 0.0073(15)
C103 0.0237(19) 0.0232(19) 0.022(2) 0.0049(16) 0.0029(17) 0.0074(15)
C104 0.038(2) 0.0233(19) 0.023(2) 0.0047(17) 0.0003(19) 0.0021(17)
C105 0.028(2) 0.030(2) 0.019(2) 0.0089(16) 0.0016(17) 0.0126(16)
C106 0.037(2) 0.032(2) 0.019(2) 0.0053(17) 0.0009(19) 0.0148(18)
C107 0.031(2) 0.056(3) 0.033(3) 0.018(2) 0.009(2) 0.018(2)
C108 0.027(2) 0.051(3) 0.037(3) 0.021(2) 0.008(2) 0.015(2)
C112 0.029(2) 0.0222(19) 0.029(3) 0.0063(17) -0.0016(19) 0.0043(16)
C113 0.031(2) 0.0218(19) 0.023(2) 0.0048(16) 0.0096(18) 0.0043(16)
C114 0.061(4) 0.049(3) 0.093(5) 0.039(3) 0.031(4) 0.008(3)
C115 0.034(2) 0.035(2) 0.039(3) 0.005(2) 0.002(2) 0.0071(19)
C116 0.051(3) 0.034(3) 0.089(5) 0.013(3) 0.030(3) 0.005(2)
N1 0.0305(18) 0.0333(18) 0.023(2) 0.0106(15) 0.0044(16) 0.0096(14)
N2 0.0278(17) 0.0286(17) 0.025(2) 0.0053(15) 0.0048(15) 0.0131(14)
N3 0.0215(16) 0.0250(16) 0.0195(19) 0.0066(13) 0.0040(14) 0.0086(13)
N4 0.0280(17) 0.0297(17) 0.021(2) 0.0101(14) 0.0059(15) 0.0020(14)
N5 0.039(2) 0.057(3) 0.039(3) -0.004(2) 0.014(2) 0.014(2)
N6 0.0212(16) 0.0258(16) 0.0221(19) 0.0017(14) 0.0061(14) 0.0072(13)
N7 0.042(2) 0.054(2) 0.046(3) 0.024(2) 0.016(2) 0.0047(19)
N8 0.0164(15) 0.0212(15) 0.030(2) 0.0098(14) 0.0058(14) 0.0057(12)
N9 0.0201(16) 0.0242(16) 0.027(2) 0.0118(14) 0.0054(14) 0.0081(13)
N10 0.0183(15) 0.0199(15) 0.0216(18) 0.0090(13) 0.0057(13) 0.0052(12)
N11 0.0178(15) 0.0197(15) 0.0261(19) 0.0089(13) 0.0062(14) 0.0036(12)
N12 0.037(2) 0.0245(17) 0.030(2) 0.0117(15) 0.0072(17) 0.0005(14)
N13 0.0179(15) 0.0199(15) 0.027(2) 0.0092(13) 0.0072(14) 0.0032(12)
N14 0.037(2) 0.039(2) 0.031(2) 0.0106(17) 0.0132(18) 0.0133(16)
N15 0.0205(15) 0.0212(15) 0.0199(18) 0.0068(13) 0.0023(14) 0.0021(12)
N16 0.0205(15) 0.0192(15) 0.0208(19) 0.0086(13) 0.0045(14) 0.0026(12)
N17 0.0206(15) 0.0169(14) 0.0199(18) 0.0071(13) 0.0042(14) 0.0021(12)
N18 0.0198(15) 0.0201(15) 0.0188(18) 0.0060(13) 0.0036(13) 0.0039(12)
N19 0.0284(17) 0.0263(17) 0.030(2) 0.0141(15) 0.0116(16) 0.0076(14)
N20 0.0224(16) 0.0243(16) 0.0201(19) 0.0088(13) 0.0060(14) 0.0046(13)
N21 0.0328(19) 0.046(2) 0.028(2) 0.0107(17) 0.0000(17) 0.0150(16)
N22 0.0244(17) 0.0365(19) 0.036(2) 0.0183(16) 0.0109(16) 0.0084(14)
N23 0.044(2) 0.0227(16) 0.021(2) 0.0079(14) -0.0013(16) 0.0043(14)
N24 0.0226(16) 0.0215(15) 0.0140(17) 0.0034(12) 0.0034(13) 0.0055(12)
N25 0.0269(17) 0.0211(16) 0.023(2) 0.0064(14) -0.0012(15) 0.0044(13)
N26 0.042(2) 0.044(2) 0.039(3) 0.0116(19) 0.0035(19) 0.0143(18)
N27 0.0257(17) 0.0361(19) 0.027(2) 0.0141(16) 0.0038(15) 0.0108(14)
N28 0.061(3) 0.080(3) 0.035(3) 0.016(2) 0.008(2) 0.038(3)
O1 0.0394(18) 0.0405(19) 0.047(2) 0.0219(16) 0.0056(16) 0.0167(15)
O2 0.0199(13) 0.0197(14) 0.0323(18) 0.0087(12) 0.0004(12) 0.0037(11)
O3 0.0235(14) 0.0215(14) 0.0248(16) 0.0046(12) 0.0069(12) 0.0011(11)
O4 0.0294(17) 0.0375(19) 0.068(3) 0.0315(18) -0.0121(16) -0.0029(14)
O15 0.0374(16) 0.0247(14) 0.042(2) 0.0159(13) 0.0012(15) -0.0002(12)
O16 0.0226(14) 0.0298(15) 0.045(2) 0.0127(14) 0.0029(14) 0.0033(11)
O17 0.0376(17) 0.0370(16) 0.0292(18) 0.0075(13) 0.0118(14) -0.0009(13)
O18 0.0266(15) 0.0352(15) 0.0302(18) 0.0085(13) 0.0090(13) 0.0065(12)
O19 0.0409(17) 0.0356(16) 0.0318(18) 0.0200(14) 0.0109(15) 0.0111(13)
O20 0.0342(15) 0.0272(14) 0.0198(16) 0.0052(12) 0.0026(13) 0.0064(12)
O21 0.071(3) 0.0336(19) 0.073(3) -0.0122(18) -0.008(2) 0.0162(18)
O22 0.143(5) 0.054(3) 0.093(4) -0.016(2) 0.083(4) -0.040(3)
O23 0.143(5) 0.205(7) 0.095(5) 0.052(5) 0.031(4) 0.139(5)
O24 0.089(3) 0.0393(19) 0.047(2) 0.0156(17) 0.009(2) -0.0035(19)
O25 0.053(2) 0.050(2) 0.065(3) -0.0053(19) 0.008(2) 0.0213(17)
O26 0.0409(19) 0.064(2) 0.028(2) 0.0090(16) -0.0041(16) 0.0073(16)
O27 0.049(2) 0.0331(18) 0.084(3) 0.0055(18) 0.028(2) -0.0039(15)
O28 0.045(2) 0.123(4) 0.056(3) 0.051(3) -0.002(2) 0.001(2)
O29 0.0304(16) 0.0365(16) 0.054(2) 0.0224(15) 0.0057(15) 0.0069(13)
O30 0.0257(14) 0.0225(14) 0.0289(17) 0.0132(12) 0.0084(13) 0.0057(11)
O31 0.068(2) 0.0311(18) 0.049(2) 0.0040(17) 0.033(2) 0.0068(17)
O32 0.0365(17) 0.0274(15) 0.0275(19) 0.0115(13) 0.0012(14) 0.0024(12)
O33 0.0313(17) 0.0371(18) 0.047(2) 0.0208(17) 0.0168(16) 0.0078(14)
O34 0.044(2) 0.069(2) 0.035(2) 0.0163(19) 0.0096(18) -0.0185(18)
O37 0.238(9) 0.234(9) 0.112(7) 0.014(6) -0.072(6) 0.162(8)
O40 0.094(5) 0.67(3) 0.195(10) 0.256(14) -0.035(6) -0.130(10)
F10 0.0245(13) 0.0395(14) 0.063(2) 0.0114(13) -0.0048(13) 0.0038(11)
F11 0.0440(15) 0.0248(12) 0.0543(19) 0.0187(12) -0.0110(13) -0.0053(10)
F12 0.0609(18) 0.0383(14) 0.0255(16) 0.0012(11) 0.0003(13) 0.0067(12)
F13 0.0245(12) 0.0414(14) 0.0338(16) 0.0072(11) 0.0060(11) 0.0064(10)
F14 0.0433(14) 0.0245(12) 0.0336(16) -0.0003(10) 0.0034(12) 0.0020(10)
F15 0.0447(14) 0.0348(13) 0.0213(14) 0.0127(10) 0.0049(11) 0.0078(11)
F16 0.115(3) 0.084(3) 0.082(3) 0.030(2) 0.062(3) 0.052(2)
F17 0.220(7) 0.145(5) 0.179(6) 0.047(4) 0.094(6) -0.095(5)
F18 0.140(4) 0.140(4) 0.072(3) 0.038(3) 0.027(3) 0.085(4)
F19 0.0489(16) 0.0401(15) 0.0475(19) -0.0022(13) 0.0105(14) 0.0146(12)
F20 0.067(2) 0.0466(17) 0.072(2) 0.0167(16) 0.0226(19) -0.0061(15)
F21 0.061(2) 0.0604(19) 0.050(2) 0.0073(16) -0.0251(16) 0.0104(15)
F22 0.0459(19) 0.065(2) 0.154(4) 0.041(2) 0.042(2) 0.0227(16)
F23 0.077(2) 0.0281(16) 0.174(5) 0.009(2) 0.064(3) 0.0057(15)
F24 0.102(3) 0.093(3) 0.053(3) 0.004(2) 0.035(2) 0.007(2)
S4 0.0213(5) 0.0210(4) 0.0244(6) 0.0068(4) 0.0035(4) 0.0007(3)
S5 0.0264(5) 0.0259(5) 0.0216(6) 0.0097(4) 0.0058(4) 0.0064(4)
S6 0.0514(7) 0.0295(6) 0.0618(10) 0.0094(6) 0.0191(7) 0.0116(5)
S7 0.0400(6) 0.0299(5) 0.0301(7) 0.0014(5) 0.0013(5) 0.0058(4)
S8 0.0306(6) 0.0342(6) 0.0418(7) 0.0095(5) 0.0070(5) 0.0019(4)
Co1 0.0215(3) 0.0225(3) 0.0215(3) 0.0059(2) 0.0025(2) 0.0068(2)
Co2 0.0154(2) 0.0181(2) 0.0232(3) 0.0078(2) 0.0043(2) 0.00314(18)
Co3 0.0188(2) 0.0170(2) 0.0180(3) 0.0058(2) 0.0046(2) 0.00276(18)
Co4 0.0231(3) 0.0251(3) 0.0289(3) 0.0109(2) -0.0015(2) 0.0032(2)
O9A 0.030(2) 0.053(2) 0.075(3) 0.037(2) -0.002(2) -0.0041(18)
O10A 0.036(3) 0.077(4) 0.034(3) 0.010(2) 0.005(3) -0.001(3)
O11A 0.026(2) 0.0270(19) 0.127(7) 0.000(3) 0.015(3) 0.0039(17)
F4A 0.038(2) 0.043(2) 0.058(3) 0.0115(19) 0.010(2) -0.0072(17)
F5A 0.057(3) 0.100(3) 0.078(4) 0.062(3) -0.033(3) -0.024(2)
F6A 0.044(2) 0.0369(19) 0.054(3) -0.0079(18) 0.0145(19) 0.0063(16)
S2A 0.0238(7) 0.0243(7) 0.0584(13) -0.0012(7) 0.0010(8) 0.0038(5)
C110 0.032(4) 0.016(4) 0.037(5) 0.002(4) -0.001(3) -0.004(3)
S2B 0.028(4) 0.032(3) 0.026(4) -0.001(3) -0.003(3) 0.003(3)
O9B 0.030(2) 0.053(2) 0.075(3) 0.037(2) -0.002(2) -0.0041(18)
O10B 0.036(3) 0.077(4) 0.034(3) 0.010(2) 0.005(3) -0.001(3)
O11B 0.026(2) 0.0270(19) 0.127(7) 0.000(3) 0.015(3) 0.0039(17)
F5B 0.038(11) 0.053(13) 0.10(2) -0.017(13) -0.035(14) 0.009(9)
F6B 0.11(2) 0.32(5) 0.038(15) 0.07(2) 0.030(16) 0.04(3)
F4B 0.038(2) 0.043(2) 0.058(3) 0.0115(19) 0.010(2) -0.0072(17)
C201 0.032(4) 0.016(4) 0.037(5) 0.002(4) -0.001(3) -0.004(3)
C111 0.029(4) 0.042(4) 0.016(4) 0.009(3) 0.003(3) 0.007(3)
F7A 0.056(4) 0.053(7) 0.051(4) 0.012(4) 0.021(3) 0.022(4)
F8A 0.045(2) 0.056(2) 0.053(3) 0.010(2) 0.013(2) -0.0079(18)
F9A 0.064(2) 0.119(3) 0.045(2) 0.035(2) -0.0019(18) 0.033(2)
S3A 0.0335(19) 0.0208(11) 0.0402(16) 0.0077(8) -0.0115(12) 0.0055(12)
O12A 0.044(3) 0.049(3) 0.032(3) 0.018(3) 0.004(2) 0.020(2)
O13A 0.027(2) 0.045(3) 0.089(4) 0.041(3) -0.004(2) -0.0045(19)
O14A 0.036(7) 0.066(5) 0.036(8) -0.008(5) 0.009(4) 0.035(4)
O14B 0.036(7) 0.066(5) 0.036(8) -0.008(5) 0.009(4) 0.035(4)
O13B 0.027(2) 0.045(3) 0.089(4) 0.041(3) -0.004(2) -0.0045(19)
F8B 0.045(2) 0.056(2) 0.053(3) 0.010(2) 0.013(2) -0.0079(18)
C202 0.033(9) 0.047(10) 0.047(11) 0.002(8) -0.016(8) 0.010(8)
O12B 0.044(3) 0.049(3) 0.032(3) 0.018(3) 0.004(2) 0.020(2)
S3B 0.0335(19) 0.0208(11) 0.0402(16) 0.0077(8) -0.0115(12) 0.0055(12)
F7B 0.098(14) 0.037(11) 0.041(8) 0.014(8) 0.052(9) 0.031(10)
F9B 0.064(2) 0.119(3) 0.045(2) 0.035(2) -0.0019(18) 0.033(2)
O8A 0.056 0.046 0.047 0.029 -0.006 0.001
O7A 0.130 0.071 0.072 0.021 0.066 0.003
O6A 0.061 0.092 0.042 0.024 0.006 0.019
S1A 0.078 0.024 0.053 0.007 0.014 0.024
F2A 0.111 0.123 0.152 0.086 -0.062 -0.030
F3A 0.108 0.041 0.222 -0.040 -0.041 0.023
F1A 0.054 0.058 0.227 0.020 -0.038 -0.027
C219 0.031(4) 0.044(4) 0.119(9) -0.003(5) -0.005(5) -0.009(3)
O44 0.030(3) 0.049(4) 0.034(4) 0.018(3) 0.007(3) 0.010(3)
F1C 0.061(5) 0.075(6) 0.100(9) 0.035(6) -0.001(6) -0.011(4)
F2B 0.116(8) 0.113(8) 0.150(11) 0.091(8) 0.005(7) -0.005(6)
F3B 0.094(7) 0.112(7) 0.201(13) 0.118(8) -0.067(8) -0.043(6)
O6B 0.079(6) 0.072(6) 0.084(8) 0.032(5) 0.002(6) -0.027(5)
O7B 0.091(7) 0.035(4) 0.122(10) 0.031(5) -0.030(6) -0.014(4)
S1B 0.080(3) 0.101(3) 0.093(4) 0.060(3) 0.002(2) -0.007(2)
C221 0.031(4) 0.044(4) 0.119(9) -0.003(5) -0.005(5) -0.009(3)
O45 0.069(6) 0.103(8) 0.073(8) 0.014(6) 0.013(5) 0.035(6)
O43A 0.026(3) 0.033(3) 0.036(4) 0.018(3) 0.005(3) 0.004(2)
O43B 0.039(4) 0.052(4) 0.046(5) 0.006(4) 0.000(3) 0.018(3)

_geom_special_details            
;
 All esds (except the esd in the dihedral angle between two l.s. planes)
 are estimated using the full covariance matrix.  The cell esds are taken
 into account individually in the estimation of esds in distances, angles
 and torsion angles; correlations between esds in cell parameters are only
 used when they are defined by crystal symmetry.  An approximate (isotropic)
 treatment of cell esds is used for estimating esds involving l.s. planes.
;

loop_
_geom_bond_atom_site_label_1
_geom_bond_atom_site_label_2
_geom_bond_distance
_geom_bond_site_symmetry_2
_geom_bond_publ_flag
C1 N1 1.335(5) . ?
C1 C2 1.379(6) . ?
C1 H1 0.9500 . ?
C2 C3 1.368(7) . ?
C2 H2 0.9500 . ?
C3 C4 1.377(7) . ?
C3 H3 0.9500 . ?
C4 C5 1.392(6) . ?
C4 H4 0.9500 . ?
C5 N1 1.349(5) . ?
C5 C6 1.542(6) . ?
C6 C13 1.533(6) . ?
C6 C7 1.536(6) . ?
C6 C8 1.540(6) . ?
C7 H7A 0.9800 . ?
C7 H7B 0.9800 . ?
C7 H7C 0.9800 . ?
C8 N2 1.350(5) . ?
C8 C9 1.391(6) . ?
C9 C10 1.385(7) . ?
C9 H9 0.9500 . ?
C10 C11 1.365(8) . ?
C10 H10 0.9500 . ?
C11 C12 1.375(7) . ?
C11 H11 0.9500 . ?
C12 N2 1.335(6) . ?
C12 H12 0.9500 . ?
C13 N3 1.350(5) . ?
C13 C14 1.375(6) . ?
C14 C15 1.390(6) . ?
C14 H14 0.9500 . ?
C15 C16 1.377(6) . ?
C15 H15 0.9500 . ?
C16 C17 1.381(6) . ?
C16 H16 0.9500 . ?
C17 N3 1.357(5) . ?
C17 C22 1.537(5) . ?
C18 N4 1.338(5) . ?
C18 C19 1.368(6) . ?
C18 H18 0.9500 . ?
C19 N5 1.314(7) . ?
C19 H19 0.9500 . ?
C20 N5 1.338(7) . ?
C20 C21 1.391(5) . ?
C20 H20 0.9500 . ?
C21 N4 1.343(5) . ?
C21 C22 1.534(6) . ?
C22 C24 1.532(5) . ?
C22 C23 1.538(5) . ?
C23 H23A 0.9800 . ?
C23 H23B 0.9800 . ?
C23 H23C 0.9800 . ?
C24 N6 1.337(5) . ?
C24 C25 1.400(6) . ?
C25 N7 1.344(6) . ?
C25 H25 0.9500 . ?
C26 N7 1.327(6) . ?
C26 C27 1.385(7) . ?
C26 H26 0.9500 . ?
C27 N6 1.338(5) . ?
C27 H27 0.9500 . ?
C28 N8 1.348(5) . ?
C28 C29 1.379(6) . ?
C28 H28 0.9500 . ?
C29 C30 1.380(6) . ?
C29 H29 0.9500 . ?
C30 C31 1.368(6) . ?
C30 H30 0.9500 . ?
C31 C32 1.400(6) . ?
C31 H31 0.9500 . ?
C32 N8 1.352(5) . ?
C32 C33 1.546(6) . ?
C33 C34 1.536(5) . ?
C33 C40 1.546(5) . ?
C33 C35 1.559(5) . ?
C34 H34A 0.9800 . ?
C34 H34B 0.9800 . ?
C34 H34C 0.9800 . ?
C35 N9 1.351(5) . ?
C35 C36 1.387(6) . ?
C36 C37 1.371(6) . ?
C36 H36 0.9500 . ?
C37 C38 1.386(7) . ?
C37 H37 0.9500 . ?
C38 C39 1.379(6) . ?
C38 H38 0.9500 . ?
C39 N9 1.346(5) . ?
C39 H39 0.9500 . ?
C40 N10 1.345(5) . ?
C40 C41 1.392(5) . ?
C41 C42 1.383(6) . ?
C41 H41 0.9500 . ?
C42 C43 1.375(5) . ?
C42 H42 0.9500 . ?
C43 C44 1.379(5) . ?
C43 H43 0.9500 . ?
C44 N10 1.361(5) . ?
C44 C49 1.546(5) . ?
C45 N11 1.340(5) . ?
C45 C46 1.367(6) . ?
C45 H45 0.9500 . ?
C46 N12 1.343(5) . ?
C46 H46 0.9500 . ?
C47 N12 1.347(5) . ?
C47 C48 1.387(6) . ?
C47 H47 0.9500 . ?
C48 N11 1.338(5) . ?
C48 C49 1.544(5) . ?
C49 C51 1.537(6) . ?
C49 C50 1.539(5) . ?
C50 H50A 0.9800 . ?
C50 H50B 0.9800 . ?
C50 H50C 0.9800 . ?
C51 N13 1.346(5) . ?
C51 C52 1.391(5) . ?
C52 N14 1.343(6) . ?
C52 H52 0.9500 . ?
C53 N14 1.328(6) . ?
C53 C54 1.382(5) . ?
C53 H53 0.9500 . ?
C54 N13 1.330(5) . ?
C54 H54 0.9500 . ?
C55 N15 1.354(5) . ?
C55 C56 1.380(6) . ?
C55 H55 0.9500 . ?
C56 C57 1.383(6) . ?
C56 H56 0.9500 . ?
C57 C58 1.394(6) . ?
C57 H57 0.9500 . ?
C58 C59 1.380(6) . ?
C58 H58 0.9500 . ?
C59 N15 1.351(5) . ?
C59 C60 1.550(5) . ?
C60 C61 1.534(5) . ?
C60 C62 1.543(6) . ?
C60 C67 1.547(5) . ?
C61 H61A 0.9800 . ?
C61 H61B 0.9800 . ?
C61 H61C 0.9800 . ?
C62 N16 1.353(5) . ?
C62 C63 1.390(6) . ?
C63 C64 1.381(6) . ?
C63 H63 0.9500 . ?
C64 C65 1.375(6) . ?
C64 H64 0.9500 . ?
C65 C66 1.386(6) . ?
C65 H65 0.9500 . ?
C66 N16 1.339(5) . ?
C66 H66 0.9500 . ?
C67 N17 1.351(5) . ?
C67 C68 1.382(5) . ?
C68 C69 1.377(6) . ?
C68 H68 0.9500 . ?
C69 C70 1.379(6) . ?
C69 H69 0.9500 . ?
C70 C71 1.387(5) . ?
C70 H70 0.9500 . ?
C71 N17 1.352(5) . ?
C71 C76 1.540(5) . ?
C72 N18 1.339(5) . ?
C72 C73 1.381(5) . ?
C72 H72 0.9500 . ?
C73 N19 1.337(5) . ?
C73 H73 0.9500 . ?
C74 N19 1.324(5) . ?
C74 C75 1.398(5) . ?
C74 H74 0.9500 . ?
C75 N18 1.350(5) . ?
C75 C76 1.538(6) . ?
C76 C77 1.537(5) . ?
C76 C78 1.537(5) . ?
C77 H77A 0.9800 . ?
C77 H77B 0.9800 . ?
C77 H77C 0.9800 . ?
C78 N20 1.340(5) . ?
C78 C79 1.389(6) . ?
C79 N21 1.336(6) . ?
C79 H79 0.9500 . ?
C80 N21 1.334(6) . ?
C80 C81 1.375(6) . ?
C80 H80 0.9500 . ?
C81 N20 1.349(5) . ?
C81 H81 0.9500 . ?
C82 N22 1.347(5) . ?
C82 C83 1.361(8) . ?
C82 H82 0.9500 . ?
C83 C84 1.301(8) . ?
C83 H83 0.9500 . ?
C84 C85 1.318(7) . ?
C84 H84 0.9500 . ?
C85 C86 1.379(7) . ?
C85 H85 0.9500 . ?
C86 N22 1.336(5) . ?
C86 C87 1.535(5) . ?
C87 C89 1.532(6) . ?
C87 C88 1.537(5) . ?
C87 C94 1.545(5) . ?
C88 H88A 0.9800 . ?
C88 H88B 0.9800 . ?
C88 H88C 0.9800 . ?
C89 N23 1.337(5) . ?
C89 C90 1.388(6) . ?
C90 C91 1.325(7) . ?
C90 H90 0.9500 . ?
C91 C92 1.297(8) . ?
C91 H91 0.9500 . ?
C92 C93 1.386(7) . ?
C92 H92 0.9500 . ?
C93 N23 1.339(6) . ?
C93 H93 0.9500 . ?
C94 N24 1.350(5) . ?
C94 C95 1.384(6) . ?
C95 C96 1.384(6) . ?
C95 H95 0.9500 . ?
C96 C97 1.382(6) . ?
C96 H96 0.9500 . ?
C97 C98 1.395(6) . ?
C97 H97 0.9500 . ?
C98 N24 1.347(5) . ?
C98 C103 1.543(5) . ?
C99 N25 1.343(5) . ?
C99 C100 1.371(6) . ?
C99 H99 0.9500 . ?
C100 N26 1.377(6) . ?
C100 H100 0.9500 . ?
C101 N26 1.383(6) . ?
C101 C102 1.389(6) . ?
C101 H101 0.9500 . ?
C102 N25 1.347(5) . ?
C102 C103 1.548(6) . ?
C103 C104 1.531(5) . ?
C103 C105 1.549(5) . ?
C104 H10A 0.9800 . ?
C104 H10B 0.9800 . ?
C104 H10C 0.9800 . ?
C105 N27 1.345(5) . ?
C105 C106 1.391(5) . ?
C106 N28 1.394(6) . ?
C106 H106 0.9500 . ?
C107 C108 1.371(6) . ?
C107 N28 1.387(7) . ?
C107 H107 0.9500 . ?
C108 N27 1.345(5) . ?
C108 H108 0.9500 . ?
C112 F12 1.323(5) . ?
C112 F11 1.333(5) . ?
C112 F10 1.333(5) . ?
C112 S4 1.823(4) . ?
C113 F14 1.332(4) . ?
C113 F13 1.335(4) . ?
C113 F15 1.336(5) . ?
C113 S5 1.813(5) . ?
C114 F17 1.245(7) . ?
C114 F16 1.328(7) . ?
C114 F18 1.337(8) . ?
C114 S6 1.809(7) . ?
C115 F19 1.313(5) . ?
C115 F20 1.320(6) . ?
C115 F21 1.338(6) . ?
C115 S7 1.824(5) . ?
C116 F22 1.307(7) . ?
C116 F23 1.316(6) . ?
C116 F24 1.363(8) . ?
C116 S8 1.805(6) . ?
N1 Co1 2.054(3) . ?
N2 Co1 2.057(4) . ?
N3 Co1 2.042(3) . ?
N4 Co1 2.069(3) . ?
N6 Co1 2.071(3) . ?
N8 Co2 2.125(3) . ?
N9 Co2 2.125(3) . ?
N10 Co2 2.112(3) . ?
N11 Co2 2.134(3) . ?
N13 Co2 2.138(3) . ?
N15 Co3 2.119(3) . ?
N16 Co3 2.112(3) . ?
N17 Co3 2.116(3) . ?
N18 Co3 2.157(3) . ?
N20 Co3 2.124(3) . ?
N22 Co4 2.131(4) . ?
N23 Co4 2.147(3) . ?
N24 Co4 2.105(3) . ?
N25 Co4 2.109(3) . ?
N27 Co4 2.140(3) . ?
O1 Co1 1.958(4) . ?
O1 H1Y 0.84(2) . ?
O1 H1X 0.85(2) . ?
O2 Co2 2.042(3) . ?
O2 H2X 0.84(2) . ?
O2 H2Y 0.83(2) . ?
O3 Co3 2.016(3) . ?
O3 H3Y 0.85(2) . ?
O3 H3X 0.84(2) . ?
O4 Co4 2.049(3) . ?
O4 H4X 0.84(2) . ?
O4 H4Y 0.83(2) . ?
O15 S4 1.437(3) . ?
O16 S4 1.437(3) . ?
O17 S4 1.448(3) . ?
O18 S5 1.441(3) . ?
O19 S5 1.449(3) . ?
O20 S5 1.442(3) . ?
O21 S6 1.408(3) . ?
O22 S6 1.407(4) . ?
O23 S6 1.424(6) . ?
O24 S7 1.432(4) . ?
O25 S7 1.444(4) . ?
O26 S7 1.434(4) . ?
O27 S8 1.423(3) . ?
O28 S8 1.434(4) . ?
O29 S8 1.443(3) . ?
O30 H30X 0.85(2) . ?
O30 H30Y 0.85(2) . ?
O31 H31Y 0.85(2) . ?
O31 H31X 0.85(2) . ?
O32 H32Y 0.85(2) . ?
O32 H32X 0.84(2) . ?
O33 H33X 0.86(2) . ?
O33 H33Y 0.85(2) . ?
O34 H34X 0.85(2) . ?
O34 H34Y 0.85(2) . ?
O40 O9B 1.58(2) . ?
O9A S2A 1.434(5) . ?
O10A S2A 1.440(6) . ?
O11A S2A 1.415(5) . ?
F4A C110 1.294(11) . ?
F5A C110 1.336(11) . ?
F6A C110 1.299(10) . ?
S2A C110 1.840(6) . ?
S2B O11B 1.335(17) . ?
S2B O9B 1.423(15) . ?
S2B O10B 1.442(18) . ?
S2B C201 1.65(5) . ?
F5B C201 1.42(5) . ?
F6B C201 1.22(6) . ?
F4B C201 1.53(5) . ?
C111 F9A 1.272(8) . ?
C111 F8A 1.345(9) . ?
C111 F7A 1.352(16) . ?
C111 S3A 1.821(9) . ?
S3A O12A 1.431(6) . ?
S3A O13A 1.467(5) . ?
S3A O14A 1.530(13) . ?
O14B S3B 1.13(5) . ?
O13B S3B 1.415(12) . ?
F8B C202 1.27(2) . ?
C202 F7B 1.27(3) . ?
C202 S3B 1.82(2) . ?
O12B S3B 1.444(14) . ?
O8A S1A 1.3685 . ?
O7A S1A 1.4285 . ?
O6A S1A 1.3167 . ?
S1A C219 1.8970 . ?
F2A C219 1.2322 . ?
F3A C219 1.4023 . ?
F1A C219 1.2318 . ?
F1C C221 1.418(17) . ?
F2B C221 1.464(14) . ?
F3B C221 1.359(12) . ?
O6B S1B 1.487(9) . ?
O7B S1B 1.471(9) . ?
O8B S1B 1.431(18) . ?
S1B C221 1.622(17) . ?

loop_
_geom_angle_atom_site_label_1
_geom_angle_atom_site_label_2
_geom_angle_atom_site_label_3
_geom_angle
_geom_angle_site_symmetry_1
_geom_angle_site_symmetry_3
_geom_angle_publ_flag
N1 C1 C2 123.2(4) . . ?
N1 C1 H1 118.4 . . ?
C2 C1 H1 118.4 . . ?
C3 C2 C1 118.5(4) . . ?
C3 C2 H2 120.8 . . ?
C1 C2 H2 120.8 . . ?
C2 C3 C4 119.2(4) . . ?
C2 C3 H3 120.4 . . ?
C4 C3 H3 120.4 . . ?
C3 C4 C5 119.8(4) . . ?
C3 C4 H4 120.1 . . ?
C5 C4 H4 120.1 . . ?
N1 C5 C4 120.6(4) . . ?
N1 C5 C6 117.5(3) . . ?
C4 C5 C6 121.8(4) . . ?
C13 C6 C7 110.0(4) . . ?
C13 C6 C8 110.2(3) . . ?
C7 C6 C8 109.8(4) . . ?
C13 C6 C5 109.5(3) . . ?
C7 C6 C5 110.1(3) . . ?
C8 C6 C5 107.2(3) . . ?
C6 C7 H7A 109.5 . . ?
C6 C7 H7B 109.5 . . ?
H7A C7 H7B 109.5 . . ?
C6 C7 H7C 109.5 . . ?
H7A C7 H7C 109.5 . . ?
H7B C7 H7C 109.5 . . ?
N2 C8 C9 120.4(4) . . ?
N2 C8 C6 117.0(4) . . ?
C9 C8 C6 122.4(4) . . ?
C10 C9 C8 119.9(5) . . ?
C10 C9 H9 120.0 . . ?
C8 C9 H9 120.0 . . ?
C11 C10 C9 118.8(5) . . ?
C11 C10 H10 120.6 . . ?
C9 C10 H10 120.6 . . ?
C10 C11 C12 118.8(5) . . ?
C10 C11 H11 120.6 . . ?
C12 C11 H11 120.6 . . ?
N2 C12 C11 123.3(5) . . ?
N2 C12 H12 118.4 . . ?
C11 C12 H12 118.4 . . ?
N3 C13 C14 121.2(4) . . ?
N3 C13 C6 117.7(4) . . ?
C14 C13 C6 121.1(4) . . ?
C13 C14 C15 119.7(4) . . ?
C13 C14 H14 120.2 . . ?
C15 C14 H14 120.2 . . ?
C16 C15 C14 118.9(4) . . ?
C16 C15 H15 120.6 . . ?
C14 C15 H15 120.6 . . ?
C15 C16 C17 119.6(4) . . ?
C15 C16 H16 120.2 . . ?
C17 C16 H16 120.2 . . ?
N3 C17 C16 121.2(4) . . ?
N3 C17 C22 117.2(3) . . ?
C16 C17 C22 121.6(4) . . ?
N4 C18 C19 121.2(5) . . ?
N4 C18 H18 119.4 . . ?
C19 C18 H18 119.4 . . ?
N5 C19 C18 122.9(5) . . ?
N5 C19 H19 118.5 . . ?
C18 C19 H19 118.5 . . ?
N5 C20 C21 123.1(5) . . ?
N5 C20 H20 118.4 . . ?
C21 C20 H20 118.4 . . ?
N4 C21 C20 119.2(4) . . ?
N4 C21 C22 117.6(3) . . ?
C20 C21 C22 123.2(4) . . ?
C24 C22 C21 107.8(3) . . ?
C24 C22 C17 110.4(3) . . ?
C21 C22 C17 109.1(3) . . ?
C24 C22 C23 109.9(3) . . ?
C21 C22 C23 110.0(3) . . ?
C17 C22 C23 109.7(3) . . ?
C22 C23 H23A 109.5 . . ?
C22 C23 H23B 109.5 . . ?
H23A C23 H23B 109.5 . . ?
C22 C23 H23C 109.5 . . ?
H23A C23 H23C 109.5 . . ?
H23B C23 H23C 109.5 . . ?
N6 C24 C25 120.0(4) . . ?
N6 C24 C22 117.8(3) . . ?
C25 C24 C22 122.2(4) . . ?
N7 C25 C24 122.3(4) . . ?
N7 C25 H25 118.9 . . ?
C24 C25 H25 118.9 . . ?
N7 C26 C27 121.9(4) . . ?
N7 C26 H26 119.1 . . ?
C27 C26 H26 119.1 . . ?
N6 C27 C26 121.6(4) . . ?
N6 C27 H27 119.2 . . ?
C26 C27 H27 119.2 . . ?
N8 C28 C29 123.4(4) . . ?
N8 C28 H28 118.3 . . ?
C29 C28 H28 118.3 . . ?
C28 C29 C30 117.8(4) . . ?
C28 C29 H29 121.1 . . ?
C30 C29 H29 121.1 . . ?
C31 C30 C29 119.5(4) . . ?
C31 C30 H30 120.3 . . ?
C29 C30 H30 120.3 . . ?
C30 C31 C32 120.7(4) . . ?
C30 C31 H31 119.6 . . ?
C32 C31 H31 119.6 . . ?
N8 C32 C31 119.6(4) . . ?
N8 C32 C33 118.2(3) . . ?
C31 C32 C33 122.2(3) . . ?
C34 C33 C40 109.5(3) . . ?
C34 C33 C32 109.4(3) . . ?
C40 C33 C32 111.9(3) . . ?
C34 C33 C35 109.5(3) . . ?
C40 C33 C35 108.6(3) . . ?
C32 C33 C35 107.9(3) . . ?
C33 C34 H34A 109.5 . . ?
C33 C34 H34B 109.5 . . ?
H34A C34 H34B 109.5 . . ?
C33 C34 H34C 109.5 . . ?
H34A C34 H34C 109.5 . . ?
H34B C34 H34C 109.5 . . ?
N9 C35 C36 120.8(4) . . ?
N9 C35 C33 117.7(3) . . ?
C36 C35 C33 121.4(3) . . ?
C37 C36 C35 120.2(4) . . ?
C37 C36 H36 119.9 . . ?
C35 C36 H36 119.9 . . ?
C36 C37 C38 119.2(4) . . ?
C36 C37 H37 120.4 . . ?
C38 C37 H37 120.4 . . ?
C39 C38 C37 117.9(4) . . ?
C39 C38 H38 121.0 . . ?
C37 C38 H38 121.0 . . ?
N9 C39 C38 123.4(4) . . ?
N9 C39 H39 118.3 . . ?
C38 C39 H39 118.3 . . ?
N10 C40 C41 121.1(3) . . ?
N10 C40 C33 118.4(3) . . ?
C41 C40 C33 120.5(3) . . ?
C42 C41 C40 119.1(3) . . ?
C42 C41 H41 120.4 . . ?
C40 C41 H41 120.4 . . ?
C43 C42 C41 119.6(4) . . ?
C43 C42 H42 120.2 . . ?
C41 C42 H42 120.2 . . ?
C42 C43 C44 119.4(4) . . ?
C42 C43 H43 120.3 . . ?
C44 C43 H43 120.3 . . ?
N10 C44 C43 121.2(3) . . ?
N10 C44 C49 117.3(3) . . ?
C43 C44 C49 121.5(3) . . ?
N11 C45 C46 122.0(4) . . ?
N11 C45 H45 119.0 . . ?
C46 C45 H45 119.0 . . ?
N12 C46 C45 121.1(4) . . ?
N12 C46 H46 119.4 . . ?
C45 C46 H46 119.4 . . ?
N12 C47 C48 122.1(4) . . ?
N12 C47 H47 118.9 . . ?
C48 C47 H47 118.9 . . ?
N11 C48 C47 120.0(3) . . ?
N11 C48 C49 118.1(3) . . ?
C47 C48 C49 122.0(3) . . ?
C51 C49 C50 109.4(3) . . ?
C51 C49 C48 110.5(3) . . ?
C50 C49 C48 109.3(3) . . ?
C51 C49 C44 109.2(3) . . ?
C50 C49 C44 110.1(3) . . ?
C48 C49 C44 108.3(3) . . ?
C49 C50 H50A 109.5 . . ?
C49 C50 H50B 109.5 . . ?
H50A C50 H50B 109.5 . . ?
C49 C50 H50C 109.5 . . ?
H50A C50 H50C 109.5 . . ?
H50B C50 H50C 109.5 . . ?
N13 C51 C52 119.0(4) . . ?
N13 C51 C49 118.5(3) . . ?
C52 C51 C49 122.4(3) . . ?
N14 C52 C51 123.4(4) . . ?
N14 C52 H52 118.3 . . ?
C51 C52 H52 118.3 . . ?
N14 C53 C54 121.3(4) . . ?
N14 C53 H53 119.3 . . ?
C54 C53 H53 119.3 . . ?
N13 C54 C53 122.3(4) . . ?
N13 C54 H54 118.8 . . ?
C53 C54 H54 118.8 . . ?
N15 C55 C56 123.3(4) . . ?
N15 C55 H55 118.3 . . ?
C56 C55 H55 118.3 . . ?
C55 C56 C57 118.1(4) . . ?
C55 C56 H56 121.0 . . ?
C57 C56 H56 121.0 . . ?
C56 C57 C58 118.9(4) . . ?
C56 C57 H57 120.6 . . ?
C58 C57 H57 120.6 . . ?
C59 C58 C57 120.1(4) . . ?
C59 C58 H58 119.9 . . ?
C57 C58 H58 119.9 . . ?
N15 C59 C58 121.0(3) . . ?
N15 C59 C60 117.1(3) . . ?
C58 C59 C60 121.9(3) . . ?
C61 C60 C62 109.0(3) . . ?
C61 C60 C67 109.4(3) . . ?
C62 C60 C67 108.9(3) . . ?
C61 C60 C59 109.4(3) . . ?
C62 C60 C59 109.0(3) . . ?
C67 C60 C59 111.1(3) . . ?
C60 C61 H61A 109.5 . . ?
C60 C61 H61B 109.5 . . ?
H61A C61 H61B 109.5 . . ?
C60 C61 H61C 109.5 . . ?
H61A C61 H61C 109.5 . . ?
H61B C61 H61C 109.5 . . ?
N16 C62 C63 120.7(4) . . ?
N16 C62 C60 116.7(3) . . ?
C63 C62 C60 122.6(3) . . ?
C64 C63 C62 119.7(4) . . ?
C64 C63 H63 120.2 . . ?
C62 C63 H63 120.2 . . ?
C65 C64 C63 119.9(4) . . ?
C65 C64 H64 120.1 . . ?
C63 C64 H64 120.1 . . ?
C64 C65 C66 117.5(4) . . ?
C64 C65 H65 121.3 . . ?
C66 C65 H65 121.3 . . ?
N16 C66 C65 123.7(4) . . ?
N16 C66 H66 118.2 . . ?
C65 C66 H66 118.2 . . ?
N17 C67 C68 121.4(3) . . ?
N17 C67 C60 117.0(3) . . ?
C68 C67 C60 121.6(3) . . ?
C69 C68 C67 118.9(4) . . ?
C69 C68 H68 120.5 . . ?
C67 C68 H68 120.5 . . ?
C68 C69 C70 119.9(4) . . ?
C68 C69 H69 120.0 . . ?
C70 C69 H69 120.0 . . ?
C69 C70 C71 119.1(4) . . ?
C69 C70 H70 120.5 . . ?
C71 C70 H70 120.5 . . ?
N17 C71 C70 121.0(3) . . ?
N17 C71 C76 117.9(3) . . ?
C70 C71 C76 121.1(3) . . ?
N18 C72 C73 121.3(4) . . ?
N18 C72 H72 119.4 . . ?
C73 C72 H72 119.4 . . ?
N19 C73 C72 121.5(4) . . ?
N19 C73 H73 119.3 . . ?
C72 C73 H73 119.3 . . ?
N19 C74 C75 122.4(4) . . ?
N19 C74 H74 118.8 . . ?
C75 C74 H74 118.8 . . ?
N18 C75 C74 119.5(4) . . ?
N18 C75 C76 118.0(3) . . ?
C74 C75 C76 122.5(3) . . ?
C77 C76 C78 108.3(3) . . ?
C77 C76 C75 109.5(3) . . ?
C78 C76 C75 109.3(3) . . ?
C77 C76 C71 110.1(3) . . ?
C78 C76 C71 111.9(3) . . ?
C75 C76 C71 107.7(3) . . ?
C76 C77 H77A 109.5 . . ?
C76 C77 H77B 109.5 . . ?
H77A C77 H77B 109.5 . . ?
C76 C77 H77C 109.5 . . ?
H77A C77 H77C 109.5 . . ?
H77B C77 H77C 109.5 . . ?
N20 C78 C79 119.3(4) . . ?
N20 C78 C76 117.7(3) . . ?
C79 C78 C76 123.0(3) . . ?
N21 C79 C78 123.6(4) . . ?
N21 C79 H79 118.2 . . ?
C78 C79 H79 118.2 . . ?
N21 C80 C81 122.0(4) . . ?
N21 C80 H80 119.0 . . ?
C81 C80 H80 119.0 . . ?
N20 C81 C80 121.4(4) . . ?
N20 C81 H81 119.3 . . ?
C80 C81 H81 119.3 . . ?
N22 C82 C83 121.0(5) . . ?
N22 C82 H82 119.5 . . ?
C83 C82 H82 119.5 . . ?
C84 C83 C82 122.0(5) . . ?
C84 C83 H83 119.0 . . ?
C82 C83 H83 119.0 . . ?
C83 C84 C85 117.0(5) . . ?
C83 C84 H84 121.5 . . ?
C85 C84 H84 121.5 . . ?
C84 C85 C86 123.6(5) . . ?
C84 C85 H85 118.2 . . ?
C86 C85 H85 118.2 . . ?
N22 C86 C85 118.4(4) . . ?
N22 C86 C87 118.7(4) . . ?
C85 C86 C87 122.8(4) . . ?
C89 C87 C86 108.9(3) . . ?
C89 C87 C88 109.8(3) . . ?
C86 C87 C88 109.1(3) . . ?
C89 C87 C94 109.0(3) . . ?
C86 C87 C94 109.9(3) . . ?
C88 C87 C94 110.1(3) . . ?
C87 C88 H88A 109.5 . . ?
C87 C88 H88B 109.5 . . ?
H88A C88 H88B 109.5 . . ?
C87 C88 H88C 109.5 . . ?
H88A C88 H88C 109.5 . . ?
H88B C88 H88C 109.5 . . ?
N23 C89 C90 118.8(4) . . ?
N23 C89 C87 119.1(3) . . ?
C90 C89 C87 122.1(4) . . ?
C91 C90 C89 123.9(5) . . ?
C91 C90 H90 118.1 . . ?
C89 C90 H90 118.1 . . ?
C92 C91 C90 116.1(4) . . ?
C92 C91 H91 121.9 . . ?
C90 C91 H91 121.9 . . ?
C91 C92 C93 122.6(5) . . ?
C91 C92 H92 118.7 . . ?
C93 C92 H92 118.7 . . ?
N23 C93 C92 120.9(5) . . ?
N23 C93 H93 119.6 . . ?
C92 C93 H93 119.6 . . ?
N24 C94 C95 121.3(3) . . ?
N24 C94 C87 118.0(3) . . ?
C95 C94 C87 120.8(3) . . ?
C96 C95 C94 119.1(4) . . ?
C96 C95 H95 120.5 . . ?
C94 C95 H95 120.5 . . ?
C97 C96 C95 119.4(4) . . ?
C97 C96 H96 120.3 . . ?
C95 C96 H96 120.3 . . ?
C96 C97 C98 119.3(4) . . ?
C96 C97 H97 120.3 . . ?
C98 C97 H97 120.3 . . ?
N24 C98 C97 120.6(4) . . ?
N24 C98 C103 118.3(3) . . ?
C97 C98 C103 121.0(3) . . ?
N25 C99 C100 123.3(4) . . ?
N25 C99 H99 118.4 . . ?
C100 C99 H99 118.4 . . ?
C99 C100 N26 119.0(4) . . ?
C99 C100 H100 120.5 . . ?
N26 C100 H100 120.5 . . ?
N26 C101 C102 120.7(4) . . ?
N26 C101 H101 119.7 . . ?
C102 C101 H101 119.7 . . ?
N25 C102 C101 120.5(4) . . ?
N25 C102 C103 117.3(3) . . ?
C101 C102 C103 122.2(3) . . ?
C104 C103 C98 109.3(3) . . ?
C104 C103 C102 108.6(3) . . ?
C98 C103 C102 111.6(3) . . ?
C104 C103 C105 110.2(3) . . ?
C98 C103 C105 109.5(3) . . ?
C102 C103 C105 107.6(3) . . ?
C103 C104 H10A 109.5 . . ?
C103 C104 H10B 109.5 . . ?
H10A C104 H10B 109.5 . . ?
C103 C104 H10C 109.5 . . ?
H10A C104 H10C 109.5 . . ?
H10B C104 H10C 109.5 . . ?
N27 C105 C106 120.4(4) . . ?
N27 C105 C103 117.6(3) . . ?
C106 C105 C103 121.9(4) . . ?
C105 C106 N28 120.3(4) . . ?
C105 C106 H106 119.8 . . ?
N28 C106 H106 119.8 . . ?
C108 C107 N28 118.4(4) . . ?
C108 C107 H107 120.8 . . ?
N28 C107 H107 120.8 . . ?
N27 C108 C107 123.5(4) . . ?
N27 C108 H108 118.2 . . ?
C107 C108 H108 118.2 . . ?
F12 C112 F11 107.6(3) . . ?
F12 C112 F10 107.7(4) . . ?
F11 C112 F10 107.2(3) . . ?
F12 C112 S4 111.1(3) . . ?
F11 C112 S4 111.6(3) . . ?
F10 C112 S4 111.5(3) . . ?
F14 C113 F13 107.5(3) . . ?
F14 C113 F15 107.5(3) . . ?
F13 C113 F15 107.1(3) . . ?
F14 C113 S5 112.2(3) . . ?
F13 C113 S5 111.5(3) . . ?
F15 C113 S5 110.8(3) . . ?
F17 C114 F16 108.1(6) . . ?
F17 C114 F18 110.4(7) . . ?
F16 C114 F18 103.3(6) . . ?
F17 C114 S6 113.9(6) . . ?
F16 C114 S6 112.0(4) . . ?
F18 C114 S6 108.6(4) . . ?
F19 C115 F20 108.7(4) . . ?
F19 C115 F21 107.3(4) . . ?
F20 C115 F21 107.3(4) . . ?
F19 C115 S7 111.9(3) . . ?
F20 C115 S7 111.3(3) . . ?
F21 C115 S7 110.2(3) . . ?
F22 C116 F23 108.9(5) . . ?
F22 C116 F24 106.7(5) . . ?
F23 C116 F24 106.9(6) . . ?
F22 C116 S8 112.9(5) . . ?
F23 C116 S8 111.7(4) . . ?
F24 C116 S8 109.5(4) . . ?
C1 N1 C5 118.6(4) . . ?
C1 N1 Co1 121.5(3) . . ?
C5 N1 Co1 119.8(3) . . ?
C12 N2 C8 118.6(4) . . ?
C12 N2 Co1 121.5(3) . . ?
C8 N2 Co1 119.8(3) . . ?
C13 N3 C17 119.5(3) . . ?
C13 N3 Co1 120.0(3) . . ?
C17 N3 Co1 120.5(3) . . ?
C18 N4 C21 117.6(4) . . ?
C18 N4 Co1 122.2(3) . . ?
C21 N4 Co1 120.0(3) . . ?
C19 N5 C20 115.8(4) . . ?
C24 N6 C27 117.6(4) . . ?
C24 N6 Co1 119.8(3) . . ?
C27 N6 Co1 122.7(3) . . ?
C26 N7 C25 116.5(4) . . ?
C28 N8 C32 118.9(3) . . ?
C28 N8 Co2 122.1(2) . . ?
C32 N8 Co2 118.9(3) . . ?
C39 N9 C35 118.3(3) . . ?
C39 N9 Co2 122.6(3) . . ?
C35 N9 Co2 119.0(2) . . ?
C40 N10 C44 119.6(3) . . ?
C40 N10 Co2 119.5(2) . . ?
C44 N10 Co2 120.8(2) . . ?
C48 N11 C45 117.9(3) . . ?
C48 N11 Co2 120.5(2) . . ?
C45 N11 Co2 121.5(3) . . ?
C46 N12 C47 116.8(4) . . ?
C54 N13 C51 117.6(3) . . ?
C54 N13 Co2 122.5(3) . . ?
C51 N13 Co2 119.2(3) . . ?
C53 N14 C52 116.1(4) . . ?
C59 N15 C55 118.4(3) . . ?
C59 N15 Co3 119.1(2) . . ?
C55 N15 Co3 121.9(2) . . ?
C66 N16 C62 118.5(3) . . ?
C66 N16 Co3 120.5(2) . . ?
C62 N16 Co3 120.9(3) . . ?
C67 N17 C71 119.6(3) . . ?
C67 N17 Co3 119.8(2) . . ?
C71 N17 Co3 119.6(2) . . ?
C72 N18 C75 117.9(3) . . ?
C72 N18 Co3 122.8(2) . . ?
C75 N18 Co3 119.2(3) . . ?
C74 N19 C73 117.4(3) . . ?
C78 N20 C81 117.7(4) . . ?
C78 N20 Co3 119.7(3) . . ?
C81 N20 Co3 122.1(3) . . ?
C80 N21 C79 115.9(4) . . ?
C86 N22 C82 117.8(4) . . ?
C86 N22 Co4 119.5(3) . . ?
C82 N22 Co4 122.7(3) . . ?
C89 N23 C93 117.6(4) . . ?
C89 N23 Co4 118.7(3) . . ?
C93 N23 Co4 123.3(3) . . ?
C98 N24 C94 120.1(3) . . ?
C98 N24 Co4 119.7(2) . . ?
C94 N24 Co4 120.0(2) . . ?
C99 N25 C102 118.5(4) . . ?
C99 N25 Co4 121.3(3) . . ?
C102 N25 Co4 120.0(3) . . ?
C100 N26 C101 118.0(4) . . ?
C105 N27 C108 119.0(4) . . ?
C105 N27 Co4 119.6(3) . . ?
C108 N27 Co4 121.3(3) . . ?
C107 N28 C106 118.4(4) . . ?
Co1 O1 H1Y 113(4) . . ?
Co1 O1 H1X 139(10) . . ?
H1Y O1 H1X 105(10) . . ?
Co2 O2 H2X 125(3) . . ?
Co2 O2 H2Y 129(4) . . ?
H2X O2 H2Y 106(5) . . ?
Co3 O3 H3Y 125(4) . . ?
Co3 O3 H3X 129(4) . . ?
H3Y O3 H3X 105(5) . . ?
Co4 O4 H4X 115(4) . . ?
Co4 O4 H4Y 120(5) . . ?
H4X O4 H4Y 125(6) . . ?
H30X O30 H30Y 106(5) . . ?
H31Y O31 H31X 102(6) . . ?
H32Y O32 H32X 113(5) . . ?
H33X O33 H33Y 99(6) . . ?
H34X O34 H34Y 110(6) . . ?
O16 S4 O15 115.89(18) . . ?
O16 S4 O17 114.7(2) . . ?
O15 S4 O17 114.11(18) . . ?
O16 S4 C112 102.84(17) . . ?
O15 S4 C112 103.99(19) . . ?
O17 S4 C112 102.96(19) . . ?
O18 S5 O20 115.26(17) . . ?
O18 S5 O19 114.90(17) . . ?
O20 S5 O19 114.69(17) . . ?
O18 S5 C113 103.71(18) . . ?
O20 S5 C113 104.02(17) . . ?
O19 S5 C113 101.86(19) . . ?
O22 S6 O21 115.4(3) . . ?
O22 S6 O23 112.2(5) . . ?
O21 S6 O23 115.6(4) . . ?
O22 S6 C114 104.0(3) . . ?
O21 S6 C114 105.6(3) . . ?
O23 S6 C114 102.1(3) . . ?
O24 S7 O26 114.6(2) . . ?
O24 S7 O25 115.2(3) . . ?
O26 S7 O25 114.5(2) . . ?
O24 S7 C115 103.5(2) . . ?
O26 S7 C115 103.8(2) . . ?
O25 S7 C115 103.0(2) . . ?
O27 S8 O28 115.5(3) . . ?
O27 S8 O29 114.5(2) . . ?
O28 S8 O29 114.3(2) . . ?
O27 S8 C116 102.7(2) . . ?
O28 S8 C116 103.9(3) . . ?
O29 S8 C116 103.7(3) . . ?
O1 Co1 N3 178.14(13) . . ?
O1 Co1 N1 93.47(14) . . ?
N3 Co1 N1 87.94(13) . . ?
O1 Co1 N2 91.56(14) . . ?
N3 Co1 N2 89.84(13) . . ?
N1 Co1 N2 81.72(13) . . ?
O1 Co1 N4 91.88(14) . . ?
N3 Co1 N4 86.70(13) . . ?
N1 Co1 N4 174.64(14) . . ?
N2 Co1 N4 97.99(12) . . ?
O1 Co1 N6 89.55(14) . . ?
N3 Co1 N6 89.06(13) . . ?
N1 Co1 N6 97.79(13) . . ?
N2 Co1 N6 178.82(14) . . ?
N4 Co1 N6 82.40(12) . . ?
O2 Co2 N10 176.32(11) . . ?
O2 Co2 N9 94.26(12) . . ?
N10 Co2 N9 88.39(12) . . ?
O2 Co2 N8 94.46(12) . . ?
N10 Co2 N8 88.50(12) . . ?
N9 Co2 N8 80.22(12) . . ?
O2 Co2 N11 91.19(12) . . ?
N10 Co2 N11 85.86(12) . . ?
N9 Co2 N11 99.44(12) . . ?
N8 Co2 N11 174.35(12) . . ?
O2 Co2 N13 91.14(11) . . ?
N10 Co2 N13 86.26(12) . . ?
N9 Co2 N13 174.45(12) . . ?
N8 Co2 N13 98.14(12) . . ?
N11 Co2 N13 81.66(12) . . ?
O3 Co3 N16 94.60(12) . . ?
O3 Co3 N17 176.74(11) . . ?
N16 Co3 N17 87.26(12) . . ?
O3 Co3 N15 95.82(11) . . ?
N16 Co3 N15 80.73(12) . . ?
N17 Co3 N15 87.12(11) . . ?
O3 Co3 N20 90.94(12) . . ?
N16 Co3 N20 174.25(12) . . ?
N17 Co3 N20 87.28(12) . . ?
N15 Co3 N20 97.20(12) . . ?
O3 Co3 N18 91.20(11) . . ?
N16 Co3 N18 100.04(12) . . ?
N17 Co3 N18 85.83(11) . . ?
N15 Co3 N18 172.86(12) . . ?
N20 Co3 N18 81.35(12) . . ?
O4 Co4 N24 178.78(14) . . ?
O4 Co4 N25 91.84(14) . . ?
N24 Co4 N25 89.18(13) . . ?
O4 Co4 N22 90.11(14) . . ?
N24 Co4 N22 88.89(13) . . ?
N25 Co4 N22 177.39(13) . . ?
O4 Co4 N27 94.08(14) . . ?
N24 Co4 N27 85.42(12) . . ?
N25 Co4 N27 81.33(13) . . ?
N22 Co4 N27 100.26(13) . . ?
O4 Co4 N23 95.48(14) . . ?
N24 Co4 N23 85.03(13) . . ?
N25 Co4 N23 97.31(13) . . ?
N22 Co4 N23 80.77(13) . . ?
N27 Co4 N23 170.37(14) . . ?
O11A S2A O9A 111.8(3) . . ?
O11A S2A O10A 118.4(4) . . ?
O9A S2A O10A 114.0(3) . . ?
O11A S2A C110 103.1(4) . . ?
O9A S2A C110 104.8(4) . . ?
O10A S2A C110 102.5(4) . . ?
F4A C110 F6A 111.0(6) . . ?
F4A C110 F5A 108.0(7) . . ?
F6A C110 F5A 106.3(7) . . ?
F4A C110 S2A 112.6(6) . . ?
F6A C110 S2A 109.5(6) . . ?
F5A C110 S2A 109.3(5) . . ?
O11B S2B O9B 88.0(15) . . ?
O11B S2B O10B 125(2) . . ?
O9B S2B O10B 114.8(16) . . ?
O11B S2B C201 109(3) . . ?
O9B S2B C201 114(2) . . ?
O10B S2B C201 106(2) . . ?
S2B O9B O40 142.0(14) . . ?
F6B C201 F5B 113(5) . . ?
F6B C201 F4B 98(4) . . ?
F5B C201 F4B 89(3) . . ?
F6B C201 S2B 128(4) . . ?
F5B C201 S2B 112(4) . . ?
F4B C201 S2B 106(4) . . ?
F9A C111 F8A 103.7(6) . . ?
F9A C111 F7A 114.5(8) . . ?
F8A C111 F7A 105.7(8) . . ?
F9A C111 S3A 112.6(5) . . ?
F8A C111 S3A 110.2(4) . . ?
F7A C111 S3A 109.7(8) . . ?
O12A S3A O13A 112.0(4) . . ?
O12A S3A O14A 120.4(11) . . ?
O13A S3A O14A 111.6(12) . . ?
O12A S3A C111 103.5(4) . . ?
O13A S3A C111 100.7(4) . . ?
O14A S3A C111 106.0(10) . . ?
F7B C202 F8B 106.0(19) . . ?
F7B C202 S3B 117.5(19) . . ?
F8B C202 S3B 113.1(12) . . ?
O14B S3B O13B 112(3) . . ?
O14B S3B O12B 116(3) . . ?
O13B S3B O12B 116.6(9) . . ?
O14B S3B C202 100(3) . . ?
O13B S3B C202 106.6(10) . . ?
O12B S3B C202 103.1(8) . . ?
O6A S1A O8A 119.546(2) . . ?
O6A S1A O7A 114.080(2) . . ?
O8A S1A O7A 112.149(1) . . ?
O6A S1A C219 100.351(2) . . ?
O8A S1A C219 104.229(2) . . ?
O7A S1A C219 103.768(2) . . ?
F1A C219 F2A 116.091(2) . . ?
F1A C219 F3A 109.178(2) . . ?
F2A C219 F3A 105.839(2) . . ?
F1A C219 S1A 111.917(2) . . ?
F2A C219 S1A 109.291(2) . . ?
F3A C219 S1A 103.615(2) . . ?
O8B S1B O7B 99(2) . . ?
O8B S1B O6B 118.6(19) . . ?
O7B S1B O6B 116.2(7) . . ?
O8B S1B C221 118(2) . . ?
O7B S1B C221 96.5(7) . . ?
O6B S1B C221 106.4(6) . . ?
F3B C221 F1C 107.7(12) . . ?
F3B C221 F2B 98.1(10) . . ?
F1C C221 F2B 91.4(11) . . ?
F3B C221 S1B 118.4(12) . . ?
F1C C221 S1B 122.1(9) . . ?
F2B C221 S1B 113.4(9) . . ?

_diffrn_measured_fraction_theta_max 0.951
_diffrn_reflns_theta_full        25.00
_diffrn_measured_fraction_theta_full 0.952
_refine_diff_density_max         1.674
_refine_diff_density_min         -1.504
_refine_diff_density_rms         0.084

_iucr_refine_instructions_details 
;
TITL jwj280_0m in P-1
CELL  0.71073  13.2461  20.9848  26.9609  111.361   96.713   94.455
ZERR     8.00   0.0004   0.0006   0.0008    0.001    0.001    0.001
LATT   1
SFAC  C    H    N    O    F    S    CO
UNIT  232  220  56   74   48   16   8
MERG   2
EADP C110 C201
EADP O10A O10B
EADP O13A O13B
EADP F8A F8B
EADP O12A O12B
EADP S3A S3B
EADP O14A O14B
EADP F9A F9B
EXYZ F9A F9B
EADP F4A F4B
EADP O11A O11B
EADP O9A O9B
EADP C219 C221
DFIX  0.85 O34 H34X
DFIX  0.85 O34 H34Y
DFIX  0.85 O33 H33X
DFIX  0.85 O33 H33Y
DFIX  0.85 O31 H31X
DFIX  0.85 O31 H31Y
DFIX  0.85 O30 H30X
DFIX  0.85 O30 H30Y
DFIX  0.85 O32 H32X
DFIX  0.85 O32 H32Y
DFIX 0.85 O43B H43X
DFIX 0.85 O43B H43Y
DFIX  1.44 S1B O8B
DANG  2.43 O6B O8B
DFIX  1.34 C221 F1B
DFIX 1.34 C221 F2B
DFIX 1.34 C221 F3B
DFIX 1.44 S2B O9B
DFIX 1.44 S2B O10B
DFIX 1.44 S2B O11B
DFIX 0.85 O1 H1X
DFIX 0.85 O1 H1Y
DFIX 0.85 O2 H2X
DFIX 0.85 O2 H2Y
DFIX 0.85 O3 H3X
DFIX 0.85 O3 H3Y
DFIX 0.85 O4 H4X
DFIX 0.85 O4 H4Y
FMAP   2
PLAN   20
SIZE     0.14   0.20   0.20
ACTA    50.00
BOND   $H
LIST   4
WPDB  -2
L.S.   8
TEMP  -173.20
WGHT    0.059600   21.463099
FVAR       0.04568   0.81699   0.67275   0.52661   0.52474
C1    1    0.388827    0.427667    0.127932    11.00000    0.03257    0.04355 =
         0.03717    0.02190    0.00760    0.01484
AFIX  43
H1    2    0.344122    0.385383    0.112997    11.00000    0.04087
AFIX   0
C2    1    0.351716    0.485815    0.159940    11.00000    0.03808    0.05922 =
         0.03903    0.02337    0.01545    0.02449
AFIX  43
H2    2    0.283642    0.483387    0.167606    11.00000    0.02550
AFIX   0
C3    1    0.415165    0.547079    0.180402    11.00000    0.05505    0.04738 =
         0.03025    0.00469    0.00900    0.02767
AFIX  43
H3    2    0.391680    0.588049    0.202492    11.00000    0.07441
AFIX   0
C4    1    0.513514    0.548682    0.168608    11.00000    0.04202    0.03578 =
         0.02604    0.00208   -0.00028    0.01528
AFIX  43
H4    2    0.558463    0.590858    0.182643    11.00000    0.02696
AFIX   0
C5    1    0.546828    0.488312    0.136063    11.00000    0.03358    0.02766 =
         0.02256    0.00759   -0.00056    0.00906
C6    1    0.652972    0.488335    0.117891    11.00000    0.03233    0.02801 =
         0.02300    0.00760    0.00081    0.00467
C7    1    0.710916    0.561801    0.141546    11.00000    0.04649    0.02964 =
         0.03668    0.00976   -0.00036    0.00341
AFIX 137
H7A   2    0.718241    0.579355    0.180978    11.00000    0.03698
H7B   2    0.672518    0.591859    0.128131    11.00000    0.04099
H7C   2    0.778968    0.561074    0.130625    11.00000    0.05096
AFIX   0
C8    1    0.634799    0.462244    0.055884    11.00000    0.02719    0.03271 =
         0.02693    0.00732    0.00290    0.00871
C9    1    0.671686    0.501026    0.028004    11.00000    0.04171    0.04526 =
         0.04028    0.01981    0.00658    0.00478
AFIX  43
H9    2    0.713755    0.543898    0.047087    11.00000    0.03671
AFIX   0
C10   1    0.646988    0.477042   -0.027620    11.00000    0.05619    0.05501 =
         0.03817    0.02741    0.01598    0.02069
AFIX  43
H10   2    0.673890    0.502229   -0.047189    11.00000    0.06933
AFIX   0
C11   1    0.583286    0.416554   -0.053786    11.00000    0.05904    0.05032 =
         0.03014    0.01652    0.00472    0.02756
AFIX  43
H11   2    0.562679    0.399883   -0.091727    11.00000    0.08775
AFIX   0
C12   1    0.549462    0.380169   -0.024238    11.00000    0.04827    0.03513 =
         0.02965    0.00823    0.00265    0.02206
AFIX  43
H12   2    0.504489    0.338394   -0.042644    11.00000    0.04602
AFIX   0
C13   1    0.714502    0.440146    0.136706    11.00000    0.02531    0.02770 =
         0.02656    0.00640    0.00488    0.00615
C14   1    0.808526    0.463984    0.168991    11.00000    0.03227    0.03045 =
         0.03893    0.00535   -0.00281    0.00119
AFIX  43
H14   2    0.836398    0.511030    0.180153    11.00000    0.04351
AFIX   0
C15   1    0.862555    0.418908    0.185204    11.00000    0.02462    0.03873 =
         0.03620    0.00712   -0.00518    0.00211
AFIX  43
H15   2    0.927442    0.434727    0.207631    11.00000    0.02949
AFIX   0
C16   1    0.820485    0.350956    0.168223    11.00000    0.02477    0.03682 =
         0.02609    0.01105    0.00383    0.01262
AFIX  43
H16   2    0.856369    0.319252    0.178682    11.00000    0.03348
AFIX   0
C17   1    0.725791    0.329155    0.135890    11.00000    0.02201    0.03000 =
         0.02039    0.00782    0.00690    0.00789
C18   1    0.582408    0.223858   -0.026666    11.00000    0.03804    0.03723 =
         0.01980    0.00877    0.00085   -0.00841
AFIX  43
H18   2    0.538458    0.243159   -0.046256    11.00000    0.04103
AFIX   0
C19   1    0.624741    0.166272   -0.054041    11.00000    0.03892    0.04635 =
         0.02561    0.00115    0.01355   -0.00768
AFIX  43
H19   2    0.607661    0.146183   -0.092208    11.00000    0.04366
AFIX   0
C20   1    0.704390    0.165648    0.024026    11.00000    0.03139    0.03861 =
         0.04156    0.00105    0.00552    0.01440
AFIX  43
H20   2    0.747384    0.145192    0.043073    11.00000    0.04040
AFIX   0
C21   1    0.661499    0.223432    0.053525    11.00000    0.02287    0.02576 =
         0.02489    0.00582    0.00857    0.00452
C22   1    0.676116    0.253689    0.115340    11.00000    0.02195    0.02966 =
         0.02886    0.01251    0.00636    0.01074
C23   1    0.745227    0.211923    0.138072    11.00000    0.02912    0.03809 =
         0.04102    0.01955    0.00543    0.01399
AFIX 137
H23A  2    0.714429    0.163527    0.123935    11.00000    0.03308
H23B  2    0.752305    0.230658    0.177511    11.00000    0.04234
H23C  2    0.812974    0.214978    0.127251    11.00000    0.02622
AFIX   0
C24   1    0.570203    0.249584    0.132332    11.00000    0.02157    0.02593 =
         0.02571    0.00720    0.00360    0.00639
C25   1    0.546595    0.213976    0.165304    11.00000    0.03384    0.05024 =
         0.04282    0.02591    0.01166    0.01165
AFIX  43
H25   2    0.599632    0.195208    0.180212    11.00000    0.04629
AFIX   0
C26   1    0.379723    0.231114    0.153755    11.00000    0.03074    0.03960 =
         0.03959    0.01062    0.01642    0.00352
AFIX  43
H26   2    0.310940    0.224345    0.159458    11.00000    0.03712
AFIX   0
C27   1    0.402198    0.267539    0.121816    11.00000    0.02400    0.03055 =
         0.03890    0.00759    0.00857    0.00815
AFIX  43
H27   2    0.348488    0.285002    0.106125    11.00000    0.02946
AFIX   0
C28   1    0.232190    0.381642    0.514699    11.00000    0.02142    0.02652 =
         0.02798    0.01076    0.00367    0.00698
AFIX  43
H28   2    0.277120    0.423671    0.531747    11.00000    0.02000
AFIX   0
C29   1    0.206616    0.344683    0.545543    11.00000    0.03055    0.03642 =
         0.02966    0.01993    0.01004    0.01572
AFIX  43
H29   2    0.232735    0.360816    0.582940    11.00000    0.02064
AFIX   0
C30   1    0.141814    0.283478    0.520262    11.00000    0.02975    0.03075 =
         0.04424    0.02502    0.01045    0.00887
AFIX  43
H30   2    0.121329    0.257041    0.540300    11.00000    0.05317
AFIX   0
C31   1    0.107306    0.261178    0.466111    11.00000    0.02825    0.02790 =
         0.03879    0.01842    0.00318    0.00356
AFIX  43
H31   2    0.063082    0.218910    0.448568    11.00000    0.03294
AFIX   0
C32   1    0.136481    0.299991    0.436283    11.00000    0.01608    0.02297 =
         0.03373    0.01387    0.00536    0.00701
C33   1    0.105996    0.273870    0.374396    11.00000    0.02142    0.01954 =
         0.03174    0.00952    0.00249    0.00415
C34   1    0.045415    0.201340    0.353687    11.00000    0.02920    0.01877 =
         0.04306    0.00963    0.00013    0.00146
AFIX 137
H34A  2   -0.018065    0.203485    0.369275    11.00000    0.04521
H34B  2    0.086932    0.170372    0.364284    11.00000    0.04726
H34C  2    0.028720    0.183882    0.314290    11.00000    0.02314
AFIX   0
C35   1    0.206455    0.270683    0.349185    11.00000    0.02595    0.01993 =
         0.02941    0.00838    0.00533    0.00761
C36   1    0.226884    0.210114    0.310691    11.00000    0.03603    0.02451 =
         0.04334    0.00593    0.00863    0.00722
AFIX  43
H36   2    0.177456    0.170129    0.297793    11.00000    0.03221
AFIX   0
C37   1    0.318161    0.207750    0.291191    11.00000    0.04253    0.03573 =
         0.04188    0.00232    0.01998    0.01764
AFIX  43
H37   2    0.331510    0.166749    0.264039    11.00000    0.07167
AFIX   0
C38   1    0.390710    0.265897    0.311571    11.00000    0.03161    0.04213 =
         0.04068    0.01364    0.01193    0.01427
AFIX  43
H38   2    0.456009    0.265043    0.300217    11.00000    0.05646
AFIX   0
C39   1    0.365138    0.325021    0.348839    11.00000    0.02183    0.03159 =
         0.03644    0.01441    0.00951    0.00848
AFIX  43
H39   2    0.414133    0.365269    0.362516    11.00000    0.03409
AFIX   0
C40   1    0.040871    0.322583    0.357299    11.00000    0.02035    0.01975 =
         0.02248    0.00606    0.00620    0.00643
C41   1   -0.055103    0.297493    0.325587    11.00000    0.02257    0.02342 =
         0.02174    0.00464    0.00547    0.00141
AFIX  43
H41   2   -0.082671    0.250538    0.315301    11.00000    0.01866
AFIX   0
C42   1   -0.109782    0.341850    0.309257    11.00000    0.01705    0.03227 =
         0.02262    0.00858    0.00226    0.00168
AFIX  43
H42   2   -0.174507    0.325286    0.286751    11.00000    0.01680
AFIX   0
C43   1   -0.069809    0.410099    0.325824    11.00000    0.01982    0.02930 =
         0.02356    0.01082    0.00715    0.00755
AFIX  43
H43   2   -0.107129    0.441174    0.315289    11.00000    0.02234
AFIX   0
C44   1    0.024894    0.433023    0.357855    11.00000    0.01885    0.02224 =
         0.01880    0.00858    0.00744    0.00510
C45   1    0.333804    0.484598    0.346014    11.00000    0.02101    0.02425 =
         0.03395    0.01083    0.00746    0.00341
AFIX  43
H45   2    0.390398    0.464458    0.356248    11.00000    0.03339
AFIX   0
C46   1    0.342216    0.515721    0.309823    11.00000    0.02465    0.02363 =
         0.03107    0.00865    0.00787   -0.00048
AFIX  43
H46   2    0.402860    0.514566    0.294035    11.00000    0.02898
AFIX   0
C47   1    0.182156    0.547963    0.319945    11.00000    0.02905    0.02394 =
         0.02762    0.01003    0.00663    0.00480
AFIX  43
H47   2    0.128418    0.572255    0.312614    11.00000    0.03559
AFIX   0
C48   1    0.171579    0.513694    0.354744    11.00000    0.02111    0.01659 =
         0.02346    0.00494    0.00371    0.00030
C49   1    0.072085    0.509558    0.378738    11.00000    0.01801    0.02124 =
         0.02936    0.01042    0.00438    0.00546
C50   1   -0.003375    0.551993    0.360715    11.00000    0.02519    0.02560 =
         0.03094    0.01262    0.00300    0.00959
AFIX 137
H50A  2   -0.068413    0.546721    0.373681    11.00000    0.03672
H50B  2   -0.015413    0.535500    0.321259    11.00000    0.02926
H50C  2    0.025648    0.600781    0.375729    11.00000    0.02638
AFIX   0
C51   1    0.095380    0.537961    0.440647    11.00000    0.01877    0.01999 =
         0.02841    0.01012    0.00632    0.00360
C52   1    0.041198    0.586847    0.472914    11.00000    0.02490    0.03283 =
         0.03527    0.01322    0.00913    0.01113
AFIX  43
H52   2   -0.012899    0.602425    0.455790    11.00000    0.02866
AFIX   0
C53   1    0.139367    0.591139    0.549064    11.00000    0.03238    0.03171 =
         0.02643    0.00863    0.00928    0.00561
AFIX  43
H53   2    0.158939    0.609960    0.587117    11.00000    0.02772
AFIX   0
C54   1    0.192595    0.541411    0.517779    11.00000    0.02683    0.02255 =
         0.02585    0.00893    0.00604    0.00281
AFIX  43
H54   2    0.247314    0.526554    0.535094    11.00000    0.02295
AFIX   0
C55   1    0.708533    0.994287    0.393233    11.00000    0.02420    0.02108 =
         0.02719    0.00848    0.00125    0.00275
AFIX  43
H55   2    0.653313    1.007329    0.412733    11.00000    0.03036
AFIX   0
C56   1    0.737843    1.031459    0.363163    11.00000    0.02982    0.02413 =
         0.03229    0.01569   -0.00084    0.00208
AFIX  43
H56   2    0.704976    1.069939    0.362695    11.00000    0.03063
AFIX   0
C57   1    0.816464    1.011068    0.333721    11.00000    0.03556    0.02843 =
         0.02142    0.01513   -0.00166   -0.00600
AFIX  43
H57   2    0.835938    1.033512    0.310759    11.00000    0.03423
AFIX   0
C58   1    0.866669    0.957014    0.338309    11.00000    0.02845    0.02700 =
         0.02078    0.00725    0.00448   -0.00166
AFIX  43
H58   2    0.922029    0.943185    0.319101    11.00000    0.03617
AFIX   0
C59   1    0.836093    0.923581    0.370690    11.00000    0.02299    0.01934 =
         0.01919    0.00503   -0.00024   -0.00102
C60   1    0.896099    0.868119    0.381368    11.00000    0.02135    0.01847 =
         0.02006    0.00558    0.00567    0.00046
C61   1    0.996290    0.866211    0.357821    11.00000    0.02482    0.02996 =
         0.03249    0.01027    0.01077    0.00216
AFIX 137
H61A  2    1.037348    0.834434    0.367580    11.00000    0.02775
H61B  2    1.034966    0.912572    0.372371    11.00000    0.02479
H61C  2    0.980570    0.850408    0.318467    11.00000    0.02272
AFIX   0
C62   1    0.921853    0.887288    0.442763    11.00000    0.02386    0.01710 =
         0.02696    0.00854    0.00658    0.00225
C63   1    1.021997    0.901152    0.469670    11.00000    0.02324    0.02727 =
         0.03241    0.00838    0.00395    0.00307
AFIX  43
H63   2    1.077901    0.898381    0.450204    11.00000    0.03701
AFIX   0
C64   1    1.039832    0.918973    0.524840    11.00000    0.02426    0.02814 =
         0.03898    0.01113   -0.00273    0.00277
AFIX  43
H64   2    1.108090    0.927903    0.543394    11.00000    0.03551
AFIX   0
C65   1    0.958561    0.923766    0.552866    11.00000    0.02903    0.02552 =
         0.02466    0.01036   -0.00168   -0.00027
AFIX  43
H65   2    0.969088    0.936377    0.590866    11.00000    0.02237
AFIX   0
C66   1    0.860745    0.909508    0.523583    11.00000    0.02543    0.02185 =
         0.02024    0.00614    0.00493    0.00199
AFIX  43
H66   2    0.804099    0.913404    0.542632    11.00000    0.02330
AFIX   0
C67   1    0.831962    0.795947    0.355672    11.00000    0.02287    0.02091 =
         0.01871    0.00680    0.00504    0.00091
C68   1    0.872292    0.738876    0.323993    11.00000    0.02711    0.02835 =
         0.02965    0.00909    0.01231    0.00569
AFIX  43
H68   2    0.940926    0.742956    0.317383    11.00000    0.03206
AFIX   0
C69   1    0.811361    0.675989    0.302161    11.00000    0.03709    0.02679 =
         0.03099    0.00397    0.01500    0.00996
AFIX  43
H69   2    0.838306    0.636037    0.280936    11.00000    0.05245
AFIX   0
C70   1    0.711220    0.671082    0.311144    11.00000    0.02843    0.01957 =
         0.02593    0.00469    0.00627    0.00038
AFIX  43
H70   2    0.668047    0.628189    0.295308    11.00000    0.02766
AFIX   0
C71   1    0.674381    0.729629    0.343620    11.00000    0.02309    0.02215 =
         0.01789    0.00834    0.00225    0.00272
C72   1    0.632437    0.800699    0.506345    11.00000    0.02427    0.02422 =
         0.02145    0.00660    0.00637    0.00387
AFIX  43
H72   2    0.667305    0.842164    0.533583    11.00000    0.04172
AFIX   0
C73   1    0.589406    0.749356    0.520948    11.00000    0.02821    0.02878 =
         0.02344    0.01208    0.00734    0.00868
AFIX  43
H73   2    0.595498    0.756183    0.558048    11.00000    0.03399
AFIX   0
C74   1    0.531086    0.683243    0.432838    11.00000    0.02322    0.01944 =
         0.02988    0.00874    0.00806    0.00303
AFIX  43
H74   2    0.494748    0.641991    0.405982    11.00000    0.01846
AFIX   0
C75   1    0.573847    0.734304    0.416859    11.00000    0.01814    0.01999 =
         0.02108    0.00708    0.00374    0.00444
C76   1    0.565001    0.726035    0.357367    11.00000    0.02192    0.01919 =
         0.02220    0.00601    0.00327    0.00006
C77   1    0.503213    0.655898    0.321515    11.00000    0.02944    0.02336 =
         0.02441    0.00454    0.00067   -0.00349
AFIX 137
H77A  2    0.536575    0.618878    0.327852    11.00000    0.02333
H77B  2    0.500101    0.649815    0.283539    11.00000    0.02047
H77C  2    0.433561    0.654279    0.330292    11.00000    0.04649
AFIX   0
C78   1    0.507702    0.783219    0.349056    11.00000    0.01866    0.02381 =
         0.02237    0.00685    0.00632    0.00214
C79   1    0.421084    0.769739    0.310620    11.00000    0.03043    0.03495 =
         0.02422    0.00613    0.00136    0.00453
AFIX  43
H79   2    0.398737    0.723207    0.287164    11.00000    0.03277
AFIX   0
C80   1    0.400146    0.882834    0.339670    11.00000    0.02823    0.04093 =
         0.03132    0.01623    0.00453    0.01512
AFIX  43
H80   2    0.362873    0.919097    0.338033    11.00000    0.03901
AFIX   0
C81   1    0.486132    0.898160    0.377889    11.00000    0.02681    0.02787 =
         0.02535    0.01270    0.00704    0.00921
AFIX  43
H81   2    0.506704    0.944602    0.402005    11.00000    0.02571
AFIX   0
C82   1   -0.091229    0.790834    0.161640    11.00000    0.02875    0.05378 =
         0.06563    0.02938    0.02040    0.01316
AFIX  43
H82   2   -0.149443    0.805526    0.146884    11.00000    0.03946
AFIX   0
C83   1   -0.101169    0.761249    0.198411    11.00000    0.04760    0.08343 =
         0.06114    0.03697    0.03693    0.01518
AFIX  43
H83   2   -0.166458    0.755823    0.208738    11.00000    0.06513
AFIX   0
C84   1   -0.024010    0.740157    0.219871    11.00000    0.03923    0.13978 =
         0.06436    0.08008    0.03270    0.02569
AFIX  43
H84   2   -0.030994    0.721176    0.246537    11.00000    0.24586
AFIX   0
C85   1    0.064247    0.746329    0.202926    11.00000    0.04429    0.12481 =
         0.06791    0.07324    0.02269    0.02653
AFIX  43
H85   2    0.121044    0.730163    0.217472    11.00000    0.08824
AFIX   0
C86   1    0.078722    0.774960    0.165244    11.00000    0.02718    0.03686 =
         0.02174    0.01191    0.00857    0.00769
C87   1    0.179695    0.776510    0.142703    11.00000    0.02345    0.02594 =
         0.02184    0.01101    0.00434    0.00647
C88   1    0.255517    0.740782    0.167904    11.00000    0.02890    0.02986 =
         0.03759    0.01809    0.00281    0.00495
AFIX 137
H88A  2    0.266285    0.764013    0.207250    11.00000    0.04555
H88B  2    0.321032    0.743195    0.154721    11.00000    0.02258
H88C  2    0.227592    0.692351    0.157813    11.00000    0.03244
AFIX   0
C89   1    0.158172    0.738262    0.081352    11.00000    0.02319    0.02341 =
         0.02422    0.00965    0.00610   -0.00050
C90   1    0.211323    0.684690    0.054804    11.00000    0.02967    0.03687 =
         0.04374    0.00195    0.00725    0.00830
AFIX  43
H90   2    0.262285    0.671726    0.075831    11.00000    0.06284
AFIX   0
C91   1    0.195192    0.650545    0.001852    11.00000    0.02967    0.03773 =
         0.03059   -0.00999    0.00945    0.00581
AFIX  43
H91   2    0.234489    0.615151   -0.015295    11.00000    0.44918
AFIX   0
C92   1    0.122669    0.668246   -0.025193    11.00000    0.07770    0.03119 =
         0.02471   -0.00581    0.02497   -0.00901
AFIX  43
H92   2    0.106725    0.643663   -0.063071    11.00000    0.04497
AFIX   0
C93   1    0.067507    0.721638   -0.000988    11.00000    0.08474    0.02459 =
         0.02243    0.00518   -0.00936    0.00269
AFIX  43
H93   2    0.015228    0.732882   -0.022491    11.00000    0.06383
AFIX   0
C94   1    0.225027    0.851944    0.155856    11.00000    0.02623    0.02541 =
         0.01677    0.00806    0.00803    0.00840
C95   1    0.318206    0.879608    0.189112    11.00000    0.02595    0.02946 =
         0.02044    0.00762    0.00146    0.00881
AFIX  43
H95   2    0.353085    0.853590    0.206384    11.00000    0.03513
AFIX   0
C96   1    0.359865    0.945702    0.196855    11.00000    0.02264    0.03247 =
         0.02048    0.00221   -0.00143    0.00662
AFIX  43
H96   2    0.424391    0.965221    0.218977    11.00000    0.01545
AFIX   0
C97   1    0.306797    0.983082    0.172130    11.00000    0.02855    0.02582 =
         0.02140    0.00499    0.00637    0.00497
AFIX  43
H97   2    0.335447    1.027953    0.176178    11.00000    0.02228
AFIX   0
C98   1    0.210754    0.954242    0.141177    11.00000    0.02465    0.02435 =
         0.01584    0.00306    0.00396    0.00691
C99   1    0.013780    0.868493   -0.015363    11.00000    0.03184    0.02620 =
         0.02656    0.00749   -0.00643    0.00495
AFIX  43
H99   2   -0.032720    0.827141   -0.027488    11.00000    0.04236
AFIX   0
C100  1    0.040162    0.894242   -0.052734    11.00000    0.03486    0.02433 =
         0.02238    0.00324   -0.00451    0.00986
AFIX  43
H100  2    0.012385    0.871119   -0.089799    11.00000    0.02598
AFIX   0
C101  1    0.143221    0.986701    0.018845    11.00000    0.02535    0.02387 =
         0.02430    0.00653    0.00284    0.00327
AFIX  43
H101  2    0.188592    1.028628    0.031670    11.00000    0.04024
AFIX   0
C102  1    0.113422    0.958751    0.055121    11.00000    0.02159    0.02282 =
         0.02065    0.00643    0.00041    0.00726
C103  1    0.144973    0.996405    0.116838    11.00000    0.02369    0.02318 =
         0.02199    0.00491    0.00292    0.00743
C104  1    0.206373    1.066401    0.128077    11.00000    0.03796    0.02333 =
         0.02295    0.00474    0.00031    0.00209
AFIX 137
H10A  2    0.269836    1.059235    0.112558    11.00000    0.03249
H10B  2    0.223124    1.092042    0.167106    11.00000    0.03296
H10C  2    0.165466    1.092738    0.111763    11.00000    0.03826
AFIX   0
C105  1    0.045399    1.006740    0.142118    11.00000    0.02774    0.02983 =
         0.01896    0.00894    0.00156    0.01256
C106  1    0.019336    1.072029    0.169237    11.00000    0.03679    0.03210 =
         0.01931    0.00527    0.00095    0.01481
AFIX  43
H106  2    0.063838    1.111869    0.173129    11.00000    0.03010
AFIX   0
C107  1   -0.135285    1.020106    0.184034    11.00000    0.03116    0.05631 =
         0.03296    0.01791    0.00895    0.01760
AFIX  43
H107  2   -0.197949    1.022983    0.198155    11.00000    0.04198
AFIX   0
C108  1   -0.105443    0.957305    0.156524    11.00000    0.02716    0.05079 =
         0.03744    0.02055    0.00841    0.01478
AFIX  43
H108  2   -0.149679    0.916821    0.151408    11.00000    0.02765
AFIX   0
C112  1    0.603411    0.099599    0.248655    11.00000    0.02875    0.02221 =
         0.02927    0.00634   -0.00155    0.00432
C113  1    0.862119    0.988633    0.715946    11.00000    0.03135    0.02180 =
         0.02272    0.00478    0.00957    0.00426
C114  1    0.747861    0.239948    0.502562    11.00000    0.06111    0.04924 =
         0.09282    0.03873    0.03066    0.00808
C115  1    0.374941    0.165583    0.775682    11.00000    0.03393    0.03541 =
         0.03865    0.00529    0.00249    0.00707
C116  1    0.387406    1.036058   -0.060708    11.00000    0.05134    0.03437 =
         0.08924    0.01329    0.02961    0.00523
N1    3    0.484447    0.427837    0.116888    11.00000    0.03049    0.03325 =
         0.02319    0.01062    0.00435    0.00958
N2    3    0.576690    0.400642    0.029009    11.00000    0.02778    0.02862 =
         0.02536    0.00527    0.00477    0.01311
N3    3    0.674004    0.373323    0.119767    11.00000    0.02151    0.02504 =
         0.01952    0.00663    0.00396    0.00862
N4    3    0.601735    0.253510    0.027179    11.00000    0.02799    0.02973 =
         0.02129    0.01011    0.00589    0.00204
N5    3    0.687951    0.137518   -0.029907    11.00000    0.03950    0.05731 =
         0.03934   -0.00421    0.01399    0.01430
N6    3    0.497776    0.278720    0.112533    11.00000    0.02120    0.02577 =
         0.02207    0.00171    0.00605    0.00717
N7    3    0.451528    0.205413    0.176605    11.00000    0.04214    0.05442 =
         0.04604    0.02441    0.01611    0.00473
N8    3    0.196719    0.361204    0.461604    11.00000    0.01639    0.02116 =
         0.02952    0.00978    0.00576    0.00566
N9    3    0.274321    0.328682    0.366861    11.00000    0.02010    0.02416 =
         0.02704    0.01180    0.00543    0.00812
N10   3    0.079968    0.389232    0.373027    11.00000    0.01830    0.01987 =
         0.02162    0.00902    0.00574    0.00521
N11   3    0.248142    0.481652    0.367476    11.00000    0.01783    0.01966 =
         0.02607    0.00891    0.00616    0.00365
N12   3    0.266200    0.547905    0.296204    11.00000    0.03714    0.02453 =
         0.03019    0.01169    0.00716    0.00050
N13   3    0.169943    0.513619    0.464304    11.00000    0.01785    0.01993 =
         0.02704    0.00916    0.00725    0.00318
N14   3    0.061385    0.613165    0.527012    11.00000    0.03723    0.03855 =
         0.03110    0.01059    0.01325    0.01335
N15   3    0.754501    0.940168    0.396348    11.00000    0.02051    0.02116 =
         0.01988    0.00678    0.00229    0.00212
N16   3    0.841563    0.890549    0.469951    11.00000    0.02053    0.01920 =
         0.02078    0.00857    0.00451    0.00261
N17   3    0.735258    0.790902    0.366502    11.00000    0.02059    0.01693 =
         0.01995    0.00713    0.00418    0.00212
N18   3    0.625961    0.793161    0.454545    11.00000    0.01980    0.02014 =
         0.01884    0.00599    0.00363    0.00394
N19   3    0.539373    0.690266    0.484033    11.00000    0.02842    0.02632 =
         0.02965    0.01415    0.01160    0.00758
N20   3    0.541916    0.848612    0.381861    11.00000    0.02244    0.02430 =
         0.02009    0.00884    0.00601    0.00458
N21   3    0.367455    0.818589    0.304810    11.00000    0.03278    0.04589 =
         0.02831    0.01073   -0.00001    0.01500
N22   3   -0.000105    0.799610    0.145836    11.00000    0.02437    0.03647 =
         0.03648    0.01831    0.01088    0.00845
N23   3    0.086906    0.757573    0.052282    11.00000    0.04370    0.02273 =
         0.02104    0.00787   -0.00134    0.00425
N24   3    0.171361    0.889639    0.133620    11.00000    0.02262    0.02151 =
         0.01397    0.00339    0.00345    0.00552
N25   3    0.050406    0.898823    0.037558    11.00000    0.02691    0.02114 =
         0.02305    0.00635   -0.00118    0.00445
N26   3    0.107518    0.954117   -0.035754    11.00000    0.04191    0.04425 =
         0.03930    0.01164    0.00352    0.01434
N27   3   -0.016901    0.949931    0.136389    11.00000    0.02570    0.03608 =
         0.02714    0.01414    0.00376    0.01083
N28   3   -0.071745    1.079314    0.190735    11.00000    0.06096    0.08013 =
         0.03457    0.01634    0.00794    0.03795
O1    4    0.404658    0.303520    0.022093    11.00000    0.03936    0.04055 =
         0.04651    0.02192    0.00565    0.01667
O2    4    0.373757    0.462033    0.458930    11.00000    0.01987    0.01968 =
         0.03227    0.00875    0.00036    0.00367
O3    4    0.639176    0.946247    0.489997    11.00000    0.02347    0.02146 =
         0.02476    0.00460    0.00690    0.00112
O4    4   -0.124678    0.811895    0.051974    11.00000    0.02937    0.03751 =
         0.06783    0.03146   -0.01207   -0.00288
O15   4    0.684627    0.225633    0.275561    11.00000    0.03735    0.02473 =
         0.04224    0.01589    0.00119   -0.00021
O16   4    0.789295    0.144253    0.294433    11.00000    0.02262    0.02978 =
         0.04506    0.01270    0.00291    0.00328
O17   4    0.653731    0.185419    0.346676    11.00000    0.03761    0.03700 =
         0.02920    0.00755    0.01180   -0.00094
O18   4    0.670061    0.978031    0.681112    11.00000    0.02658    0.03522 =
         0.03015    0.00849    0.00899    0.00654
O19   4    0.794693    1.016963    0.635138    11.00000    0.04092    0.03559 =
         0.03179    0.01998    0.01089    0.01112
O20   4    0.771511    0.896645    0.625581    11.00000    0.03423    0.02720 =
         0.01982    0.00522    0.00257    0.00642
O21   4    0.703413    0.313286    0.595061    11.00000    0.07112    0.03363 =
         0.07306   -0.01221   -0.00814    0.01616
O22   4    0.652332    0.191969    0.560645    11.00000    0.14253    0.05426 =
         0.09250   -0.01579    0.08304   -0.04019
O23   4    0.827018    0.234624    0.590664    11.00000    0.14319    0.20523 =
         0.09532    0.05186    0.03078    0.13864
O24   4    0.475067    0.284079    0.795010    11.00000    0.08909    0.03930 =
         0.04736    0.01558    0.00851   -0.00347
O25   4    0.341691    0.278098    0.848348    11.00000    0.05313    0.04974 =
         0.06502   -0.00532    0.00779    0.02129
O26   4    0.501880    0.234343    0.862489    11.00000    0.04094    0.06429 =
         0.02841    0.00903   -0.00408    0.00728
O27   4    0.395161    1.164513   -0.008606    11.00000    0.04892    0.03310 =
         0.08446    0.00554    0.02846   -0.00388
O28   4    0.362155    1.088200    0.038196    11.00000    0.04545    0.12273 =
         0.05640    0.05124   -0.00240    0.00061
O29   4    0.230935    1.094738   -0.029390    11.00000    0.03038    0.03650 =
         0.05436    0.02241    0.00571    0.00690
O30   4    0.457491    0.593440    0.519498    11.00000    0.02574    0.02247 =
         0.02891    0.01316    0.00837    0.00568
O31   4    0.622624    0.331780    0.393956    11.00000    0.06761    0.03111 =
         0.04950    0.00403    0.03349    0.00678
O32   4    0.255154    0.933926    0.445180    11.00000    0.03650    0.02740 =
         0.02748    0.01152    0.00124    0.00241
O33   4    0.529530    0.081632    0.471315    11.00000    0.03127    0.03706 =
         0.04724    0.02084    0.01679    0.00779
O34   4    0.496900    0.122731    0.386004    11.00000    0.04426    0.06934 =
         0.03541    0.01634    0.00964   -0.01849
O37   4    0.265409    0.315869   -0.051736    11.00000    0.23759    0.23365 =
         0.11211    0.01408   -0.07225    0.16189
O40   4    0.164758    0.331425    0.064680    11.00000    0.09396    0.66785 =
         0.19501    0.25625   -0.03480   -0.13035
F10   5    0.506939    0.113525    0.249103    11.00000    0.02450    0.03952 =
         0.06297    0.01137   -0.00482    0.00375
F11   5    0.608265    0.043085    0.260011    11.00000    0.04403    0.02475 =
         0.05431    0.01868   -0.01095   -0.00527
F12   5    0.623004    0.084384    0.198895    11.00000    0.06086    0.03828 =
         0.02549    0.00117    0.00026    0.00673
F13   5    0.952670    0.973047    0.701120    11.00000    0.02452    0.04143 =
         0.03375    0.00721    0.00598    0.00645
F14   5    0.874214    1.055434    0.747194    11.00000    0.04334    0.02449 =
         0.03362   -0.00032    0.00336    0.00198
F15   5    0.839367    0.953122    0.746343    11.00000    0.04475    0.03476 =
         0.02133    0.01271    0.00492    0.00782
F16   5    0.766303    0.177319    0.472511    11.00000    0.11549    0.08381 =
         0.08161    0.02999    0.06190    0.05165
F17   5    0.817946    0.282607    0.501873    11.00000    0.21972    0.14518 =
         0.17861    0.04720    0.09433   -0.09476
F18   5    0.659199    0.246458    0.476649    11.00000    0.14030    0.14002 =
         0.07189    0.03780    0.02673    0.08504
F19   5    0.445515    0.130373    0.752282    11.00000    0.04890    0.04010 =
         0.04746   -0.00216    0.01055    0.01456
F20   5    0.323283    0.128777    0.797289    11.00000    0.06686    0.04660 =
         0.07203    0.01671    0.02259   -0.00613
F21   5    0.309384    0.172807    0.736951    11.00000    0.06073    0.06045 =
         0.05030    0.00728   -0.02509    0.01037
F22   5    0.485615    1.034719   -0.049032    11.00000    0.04593    0.06549 =
         0.15400    0.04117    0.04243    0.02269
F23   5    0.338141    0.974911   -0.070127    11.00000    0.07695    0.02815 =
         0.17381    0.00904    0.06364    0.00573
F24   5    0.373181    1.046600   -0.107902    11.00000    0.10203    0.09261 =
         0.05304    0.00429    0.03524    0.00676
S4    6    0.693383    0.172008    0.296488    11.00000    0.02125    0.02105 =
         0.02437    0.00685    0.00350    0.00066
S5    6    0.763007    0.967285    0.657937    11.00000    0.02642    0.02589 =
         0.02155    0.00970    0.00581    0.00643
S6    6    0.729732    0.246588    0.569664    11.00000    0.05137    0.02953 =
         0.06184    0.00941    0.01908    0.01163
S7    6    0.429794    0.250049    0.825956    11.00000    0.04003    0.02990 =
         0.03009    0.00136    0.00129    0.00578
S8    6    0.339031    1.103501   -0.009236    11.00000    0.03056    0.03424 =
         0.04176    0.00946    0.00704    0.00195
CO1   7    0.536291    0.339238    0.069945    11.00000    0.02154    0.02254 =
         0.02146    0.00593    0.00246    0.00681
CO2   7    0.229778    0.423169    0.416839    11.00000    0.01543    0.01810 =
         0.02318    0.00779    0.00429    0.00314
CO3   7    0.689312    0.872434    0.429617    11.00000    0.01877    0.01696 =
         0.01804    0.00577    0.00459    0.00276
CO4   7    0.021894    0.850165    0.091486    11.00000    0.02310    0.02511 =
         0.02891    0.01093   -0.00148    0.00316
PART    1
O9A   4   -0.007922    0.257461    0.198662    21.00000    0.03037    0.05312 =
         0.07495    0.03699   -0.00224   -0.00412
O10A  4    0.032733    0.292088    0.126552    21.00000    0.03601    0.07702 =
         0.03365    0.01044    0.00451   -0.00077
O11A  4    0.136535    0.218953    0.158656    21.00000    0.02622    0.02704 =
         0.12666    0.00024    0.01523    0.00385
F4A   5    0.227870    0.366189    0.197034    21.00000    0.03767    0.04302 =
         0.05809    0.01147    0.01047   -0.00723
F5A   5    0.191878    0.335064    0.260400    21.00000    0.05670    0.10004 =
         0.07836    0.06244   -0.03346   -0.02396
F6A   5    0.097538    0.397533    0.235135    21.00000    0.04433    0.03692 =
         0.05364   -0.00794    0.01448    0.00629
S2A   6    0.069763    0.270175    0.169353    21.00000    0.02381    0.02431 =
         0.05842   -0.00115    0.00099    0.00381
C110  1    0.152538    0.347690    0.217469    21.00000    0.03183    0.01585 =
         0.03677    0.00153   -0.00056   -0.00399
PART    2
S2B   6    0.107545    0.280809    0.143256   -21.00000    0.02825    0.03201 =
         0.02583   -0.00068   -0.00250    0.00329
O9B   4    0.169740    0.300527    0.110293   -21.00000    0.03037    0.05312 =
         0.07495    0.03699   -0.00224   -0.00412
O10B  4   -0.000866    0.281416    0.129645   -21.00000    0.03601    0.07702 =
         0.03365    0.01044    0.00451   -0.00077
O11B  4    0.153163    0.223752    0.132413   -21.00000    0.02622    0.02704 =
         0.12666    0.00024    0.01523    0.00385
F5B   5    0.245597    0.349716    0.224279   -21.00000    0.03798    0.05343 =
         0.10252   -0.01746   -0.03472    0.00942
F6B   5    0.093329    0.327993    0.245063   -21.00000    0.10858    0.31840 =
         0.03814    0.06640    0.03017    0.04244
F4B   5    0.125793    0.403055    0.212976   -21.00000    0.03767    0.04302 =
         0.05809    0.01147    0.01047   -0.00723
C201  1    0.138018    0.329163    0.208200   -21.00000    0.03183    0.01585 =
         0.03677    0.00153   -0.00056   -0.00399
PART    1
C111  1    0.593624    0.421310    0.273214    31.00000    0.02931    0.04227 =
         0.01638    0.00931    0.00279    0.00694
F7A   5    0.655524    0.374548    0.249824    31.00000    0.05615    0.05257 =
         0.05105    0.01249    0.02098    0.02227
F8A   5    0.512659    0.384899    0.280643    31.00000    0.04539    0.05566 =
         0.05254    0.00972    0.01325   -0.00786
F9A   5    0.553918    0.450605    0.243300    31.00000    0.06417    0.11886 =
         0.04504    0.03502   -0.00194    0.03294
S3A   6    0.660890    0.482802    0.337849    31.00000    0.03347    0.02079 =
         0.04020    0.00767   -0.01151    0.00549
O12A  4    0.702772    0.439808    0.363577    31.00000    0.04352    0.04904 =
         0.03206    0.01780    0.00434    0.02013
O13A  4    0.740156    0.518560    0.320097    31.00000    0.02680    0.04478 =
         0.08882    0.04132   -0.00382   -0.00446
O14A  4    0.583148    0.530322    0.362863    31.00000    0.03596    0.06602 =
         0.03558   -0.00821    0.00923    0.03487
PART    2
O14B  4    0.598418    0.524268    0.354594   -31.00000    0.03596    0.06602 =
         0.03558   -0.00821    0.00923    0.03487
O13B  4    0.567261    0.420947    0.349159   -31.00000    0.02680    0.04478 =
         0.08882    0.04132   -0.00382   -0.00446
F8B   5    0.703985    0.496615    0.267016   -31.00000    0.04539    0.05566 =
         0.05254    0.00972    0.01325   -0.00786
C202  1    0.643312    0.452920    0.275320   -31.00000    0.03314    0.04741 =
         0.04681    0.00177   -0.01611    0.00968
O12B  4    0.739922    0.482354    0.370598   -31.00000    0.04352    0.04904 =
         0.03206    0.01780    0.00434    0.02013
S3B   6    0.634455    0.474804    0.346208   -31.00000    0.03347    0.02079 =
         0.04020    0.00767   -0.01151    0.00549
F7B   5    0.668822    0.394387    0.249747   -31.00000    0.09840    0.03716 =
         0.04089    0.01358    0.05199    0.03114
F9B   5    0.553918    0.450605    0.243300   -31.00000    0.06417    0.11886 =
         0.04504    0.03502   -0.00194    0.03294
PART    1
O8A   4   10.176311   10.565392   10.124149    41.00000   10.05582   10.04614 =
        10.04726   10.02867    9.99364   10.00142
O7A   4   10.048223   10.498979   10.142356    41.00000   10.12960   10.07082 =
        10.07250   10.02075   10.06553   10.00330
O6A   4   10.117690   10.453482   10.064331    41.00000   10.06132   10.09188 =
        10.04165   10.02437   10.00631   10.01936
S1A   6   10.100488   10.510427   10.102308    41.00000   10.07805   10.02403 =
        10.05340   10.00737   10.01447   10.02435
F2A   5   10.039680   10.556540   10.028769    41.00000   10.11140   10.12323 =
        10.15233   10.08581    9.93778    9.96991
F3A   5    9.979103   10.602066   10.100451    41.00000   10.10823   10.04124 =
        10.22184    9.95980    9.95882   10.02280
F1A   5    9.921215   10.498963   10.045103    41.00000   10.05371   10.05774 =
        10.22716   10.01987    9.96158    9.97333
C219  1   10.000300   10.540300   10.062400    41.00000    0.03063    0.04423 =
         0.11919   -0.00326   -0.00476   -0.00860
O44   4   -0.011774    0.583061    0.245236    41.00000    0.02990    0.04945 =
         0.03390    0.01845    0.00713    0.01030
PART    2
F1C   5   -0.001440    0.591514    0.217420   -41.00000    0.06085    0.07540 =
         0.10012    0.03528   -0.00060   -0.01104
F2B   5    0.089606    0.513172    0.200201   -41.00000    0.11627    0.11276 =
         0.15034    0.09130    0.00531   -0.00468
F3B   5    0.164698    0.612436    0.212050   -41.00000    0.09384    0.11178 =
         0.20063    0.11784   -0.06655   -0.04301
O6B   4   -0.039529    0.498146    0.099450   -41.00000    0.07886    0.07199 =
         0.08380    0.03184    0.00234   -0.02715
O7B   4    0.036827    0.620312    0.121131   -41.00000    0.09092    0.03516 =
         0.12163    0.03135   -0.02983   -0.01365
O8B   4    0.137595    0.540149    0.090680   -41.00000    0.46163
S1B   6    0.052524    0.551059    0.119656   -41.00000    0.08000    0.10118 =
         0.09279    0.05998    0.00172   -0.00684
C221  1    0.075549    0.572064    0.184429   -41.00000    0.03063    0.04423 =
         0.11919   -0.00326   -0.00476   -0.00860
O45   4   -0.105059    0.631610    0.045314   -41.00000    0.06893    0.10304 =
         0.07321    0.01390    0.01329    0.03479
PART    1
O43A  4    0.244776    0.638761    0.239669    51.00000    0.02630    0.03255 =
         0.03573    0.01821    0.00472    0.00418
PART    2
O43B  4    0.110861    0.707241    0.308216   -51.00000    0.03896    0.05187 =
         0.04645    0.00556   -0.00016    0.01839
PART    0
H30X  2    0.473614    0.621812    0.505119    11.00000    0.05636
H2X   2    0.395452    0.503989    0.475397    11.00000    0.04379
H30Y  2    0.429652    0.615689    0.546459    11.00000    0.05502
H2Y   2    0.419833    0.440924    0.466555    11.00000    0.05751
H3Y   2    0.587525    0.939957    0.504404    11.00000    0.06542
H3X   2    0.669293    0.985563    0.510347    11.00000    0.05256
H4X   2   -0.157780    0.840825    0.044836    11.00000    0.05413
H32Y  2    0.272976    0.894072    0.437791    11.00000    0.05365
H4Y   2   -0.148588    0.771655    0.046461    11.00000    0.07941
H32X  2    0.241565    0.943538    0.417531    11.00000    0.05860
H1Y   2    0.388378    0.260772    0.013470    11.00000    0.04878
H1X   2    0.349039    0.318065    0.014227    11.00000    0.30911
H34X  2    0.543323    0.139104    0.373266    11.00000    0.05603
H33X  2    0.519714    0.097050    0.445998    11.00000    0.06763
H31Y  2    0.631146    0.289926    0.378933    11.00000    0.06897
H33Y  2    0.567784    0.116462    0.494980    11.00000    0.08861
H31X  2    0.631024    0.347271    0.369410    11.00000    0.11057
H34Y  2    0.454560    0.092527    0.360397    11.00000    0.10648
HKLF    4
 
REM  jwj280_0m in P-1
REM R1 =  0.0579 for  19188 Fo > 4sig(Fo)  and  0.0741 for all  23914 data
REM   2218 parameters refined using     25 restraints
 
END  
     
WGHT      0.0596     21.4644 
REM Highest difference peak  1.674,  deepest hole -1.504,  1-sigma level  0.084
Q1    1   0.2119  0.3199 -0.0133  11.00000  0.05    1.67
Q2    1   0.3006  0.3470 -0.0510  11.00000  0.05    1.26
Q3    1   0.0659  0.5893  0.1674  11.00000  0.05    1.13
Q4    1   0.7242  0.2821  0.4818  11.00000  0.05    0.93
Q5    1   0.0640  0.4468  0.1262  11.00000  0.05    0.90
Q6    1   0.7695  0.2086  0.5837  11.00000  0.05    0.84
Q7    1   0.1372  0.3883  0.0825  11.00000  0.05    0.83
Q8    1   0.6037  0.2083  0.5419  11.00000  0.05    0.77
Q9    1   0.1286  0.9809 -0.0614  11.00000  0.05    0.62
Q10   1   0.1604  0.3972  0.0399  11.00000  0.05    0.60
Q11   1  -0.0440  0.7127  0.2037  11.00000  0.05    0.60
Q12   1  -0.0850  1.1326  0.2167  11.00000  0.05    0.58
Q13   1   0.5156  0.4145  0.2553  11.00000  0.05    0.57
Q14   1   0.6463  0.4878  0.2540  11.00000  0.05    0.55
Q15   1   0.8715  0.2700  0.5285  11.00000  0.05    0.53
Q16   1   0.3435  1.1105 -0.0453  11.00000  0.05    0.52
Q17   1  -0.1834  0.6475  0.0911  11.00000  0.05    0.49
Q18   1   0.7556  0.5093  0.2853  11.00000  0.05    0.49
Q19   1   0.2520  0.3947  0.0313  11.00000  0.05    0.48
Q20   1   0.0447  0.5709  0.0980  11.00000  0.05    0.46
;
# start Validation Reply Form
_vrf_PLAT222_shelxl              
;
PROBLEM: Large Non-Solvent H Uiso(max)/Uiso(min) ... 10.0 Ratio
RESPONSE: Originates from disordered outer sphere water molecules.
;
_vrf_PLAT430_shelxl              
;
PROBLEM: Short Inter D...A Contact O37 .. O45 .. 2.46 Ang.
RESPONSE: Originates from outer sphere water molecules with large thermal ellipsoids that were found near disordered outer sphere triflate counterions.
;
_vrf_PLAT702_shelxl              
;
PROBLEM: Angle Calc 114.17(1), Rep 114.08, Dev.. 9.00 Sigma
RESPONSE: Disordered outer sphere triflate counterions were constrained and modeled with fractional occupancy over two positions.
;
# end Validation Reply Form
